# Supplementary material for: A study on the distribution of 37 well conserved families of C2H2 zinc finger genes in eukaryotes
Source: BMC Genomics. 2013 Jun 24;14:420. doi: 10.1186/1471-2164-14-420 (PMC3701560; doi:10.1186/1471-2164-14-420)
Supplement: Additional file 1 — Sequence identifiers for the genes identified as C2H2 ZNF family members. The database for these gene IDs is provided in Additional file 6. [file 1471-2164-14-420-S1.xlsx]

## Sheet: SEQ_IDS
TOL	SPECIES	SF3A2	SF3A3	KIN17	ZFP598	ZFP622	ZMAT2	ZNF207	TF3A	YY1	GLI	ZNF277	ZIC	SP	EGR	ZXD	KLF	KCMF	JAZ	MTF1	SNAIL	OVO	GFI	IA1	FEZ	PRDM13	BLIMP	EVI1	ZEB	ZFHX	ODD/OSR	SPALT	CTCF	OAZ	RREB	DISCO	ZEP	ZNF384/362
1	Trichomonas vaginalis	TVAG_388660	TVAG_476600	TVAG_292740	TVAG_021850	TVAG_388070	TVAG_340360	TVAG_416930
					TVAG_045380
					TVAG_118120
					TVAG_326460
					TVAG_388390
					TVAG_403790
2	Giardia intestinalis	GL50803_13464	GL50803_10755		GL50803_4343	GL50803_13007	GL50803_27035	GL50803_27699
3	Leishmania major	LmjF.30.1830	LmjF.02.0130		LmjF.30.1230	LmjF.30.2250
4	Leishmania braziliensis	LbrM.17.0860	LbrM.02.0140		LbrM.30.1350	LbrM.30.2200
5	Leishmania infantum	LinJ.30.1820	LinJ.02.0110		LinJ.30.1290	LinJ.30.2260
6	Trypanosoma brucei-427	Tb427.06.3160	Tb427.02.2270	Tb427tmp.02.3150	Tb427.06.2710	Tb427.06.3540
7	Trypanosoma brucei-Gambiense	Tbg972.6.2950	Tbg.972.2.850	Tbg972.11.6180	Tbg972.6.2480	Tbg972.6.3300
8	Trypanosoma brucei-Treu927	Tb927.6.3160	Tb927.2.2270	Tb11.02.3150	Tb927.6.2710	Tb927.6.3540
9	Trypanosoma cruzi-EsmeraldoLike	Tc00.1047053509171.90	Tc00.1047053506533.70	Tc00.1047053508647.260	Tc00.1047053509965.10	Tc00.1047053506941.50
10	Trypanosoma cruzi-NonEsmeraldoLike	Tc00.1047053507023.230	Tc00.1047053509395.10	Tc00.1047053505183.10	Tc00.1047053509059.20	Tc00.1047053511511.50
11	Babesia bovis	BBOV_I002530	BBOV_II006710	BBOV_IV000850	BBOV_IV009360	BBOV_III010450	BBOV_II002560	BBOV_IV002940
12	Toxoplasma gondii	XP_002370014	TGVEG_068780	TGVEG_033870		TGVEG_092450	TGVEG_036430	TGVEG_033890
13	Theileria parva	TP03_0077	TP02_0636	TP01_0107	TP01_0837	TP02_0101	TP04_0385	TP01_0632
14	Theileria annulata	TA03375	TA14280	TA18905	TA05910	TA15770	TA08155	TA03065
15	Plasmodium berghei	PBANKA_082560	PBANKA_111910	PBANKA_133080	PBANKA_131410	PBANKA_100740	PBANKA_145650	PBANKA_120770
16	Plasmodium chabaudi	PCHAS_082590	PCHAS_111860	PCHAS_133540	PCHAS_131740	PCHAS_100830	PCHAS_145880	PCHAS_120840
17	Plasmodium falciparum	PFI1215w	PFF0970w	PF14_0643	PF14_0479	PFD0485w	PFL2075c	PF10_0091
18	Plasmodium falciparum-ITA	PFIT_PFI1215w	PFIT_PFF0970w	PFIT_PF14_0643	PFIT_PF14_0479	PFIT_PFD0485w	PFIT_PFL2075c	PFIT_PF10_0091
19	Plasmodium knowlesi	PKH_072190	PKH_112940	PKH_123800	PKH_125590	PKH_030480	PKH_146020	PKH_080880
20	Plasmodium vivax	PVX_099650	PVX_114120	PVX_117090	PVX_117965	PVX_000755	PVX_101055	PVX_094685
21	Plasmodium yoelii	PY07291	PY03246	PY05576	PY01986	PY04088	PY03572	PY02536
22	Paramecium tetraurelia	GSPATP00029114001	GSPATP00022615001	GSPATP00022709001	GSPATP00021552001	GSPATP00008101001	GSPATP00000971001	GSPATP00000273001		GSPATP00005632001
					GSPATP00029780001	GSPATP00015236001
23	Bigelowiella natans	92302	50537	48674	87460	87445	88801
24	Phytophthora ramorum	80368	42960	80503	80148	80442	77701	77632	75735	42912
					82951
25	Phytophthora sojae	508363		309869	359492	360984	EGZ28651	323864	511885	480345
					524072
26	Thalassiosira pseudonana	31993	40978	30533	25587	22203	11166
27	Phaeodactylum tricornutum	9319	14572	5508	48912	47919	50130
28	Guillardia theta	146427	159853	159923	148660	139995	116740	63305		138998
29	Cyanidioschyzon merolae	CMQ406C	CMH102C	CMG137C	CMT374C	CMT546C
30	Chlamydomonas reinhardtii	19863628	19863466	19861255	19867082	19867060	19858976	19863929
					19874791
31	Coccomyxa spcies	53168	53193	11364	46285	16438	61191	68416
					46598
32	Micromonas species	88700	63373	78554	61189	73449	62422	64342
33	Ostreococcus lucimarinus	40716	13495	35844		33079	15042
34	Ostreococcus tauri	23089	21155	23310		24006	32329
35	Physcomitrella patens	18058491	18056896	18040444	18057414	18036891	18047183	18043501	18044732	18047476
36	Brachypodium distachyon	XP_003570580	16479452	16488663	16481899	16475553	16471764	16499686	16488380	16485249
					16484380					16493462
37	Sorghum bicolor	1962881	1953977	1960220	1954458	1984867	1960395	1958594	1979552	1966800
										1979394
38	Zea mays	19515391	19540735	19589570	19540188	19623985	19524914	19556358	19501745	19506394
					19598447				19572469	19577410
39	Eucalyptus grandis	18799888	18775537	18794747	18775977	18794570	18808203	18790247	18801355	18776542
40	Cucumis sativus	16952778	16976077	16954396	16962169	16976610	16957353	16953898	16976248	16955799
41	Arabidopsis lyrata	16065811	16058145	16064280	16040598	16037921	16058027	16061290	16045601	16042351
					16041578	16053888
42	Arabidopsis thaliana	19669616	19643502	19649725	19638863	19640922	19663416	19649217	19649286	19643850
					19659140	19648660
43	Glycine max	16257537	16293760	16250315	16253738	16284184	16253850	16260647	16250376	16260138
						16295625
44	Vitis vinifera	17842921	17839354	17820901	17835400	17840671	17837456	17823853	17833767	17831817
								17826485
45	Dictyostelium discoideum	DDB0229922	DDB0233181	DDB0233034	DDB0306640	DDB0220663	DDB0216436	DDB0233683	DDB0220616			DDB0216435	DDB0306070
46	Entamoeba histolytica	EHI_038600	EHI_117940	EHI_038660	EHI_020100	EHI_154230	EHI_000560			EHI_163860
47	Encephalitozoon cuniculi	Q8SUY4	Q8SSB4		Q8SSL3						Q8SUR9
48	Agaricus bisporus	68031	140137	194005	148311	186124	69603	189528	204147		78141
49	Laccaria bicolor	Q757U7	Q757M2	Q759P8	Q755X7	Q757G3	Q759J6	XP_001889686			Q753Y2
						Q758B7
50	Phanerochaete chrysosporium	Afu5g02420	Afu4g11880	Afu3g02320	Afu1g02010	Afu2g04440	Afu1g14060	Afu1g03710			Afu4g11480
51	Serpula lacrymans	ANID_08015T0	ANID_05530T0	ANID_09360T0	ANID_10068T0	ANID_01875T0	ANID_00714T0	ANID_04021T0	ANID_02748T0		ANID_01254T0
52	Sporisorium rellianum	Q4P183	Q4P204	Q4PG11	Q4P332	Q4PBS4	Q4P404	Q4P1B9	Q4PIC7		Q4P865
53	Ustilago maydis	Q6C2A2	Q6C7S9	Q6C2K1	Q6CDF4	Q6CFB1	Q6C2A9	XP_762241.1	Q6C2U4		Q6C0Q3
54	Puccinia graminis	Q6CIR1	Q6CJ05	Q6CXJ7	Q6CMY9	Q6CLN1	Q6CPX7	EHS63434.1	XP_003333988		Q6CQ07
						Q6CPG1
55	Cryptococcus neoformans	E6ZVT6	E6ZUJ4	E6ZSZ5	E6ZRN2	E6ZVC5	E6ZYP9	E6ZVQ3	E6ZJM7		E6ZM53
56	Mycosphaerella fijiensis	AO090102000354	AO090003001026	AO090120000039	AO090005000894	AO090003000236	AO090012000455		EGP91256.1		AO090038000401
57	Aspergillus fumigatus	bghP006202	bgh03551	bgh02349	bgh02989	EDP54097.1	bgh06394	bgh03227	bgh03159		bgh06691
58	Aspergillus nidulans	BC1T_07970	BC1T_03246	BC1T_06606	BC1T_11870	BC1T_14372	BC1T_15004	BC1T_13154	BC1T_04736		BC1T_03252
59	Aspergillus niger	Q59YK2	Q5APP1	Q5A673	Q5A4Q6	Q59MA1	Q5ALM9	XP_001398859.1	Q59KL6		Q5AI92
						Q5A356
60	Aspergillus oryzae	Q6FNA1	Q6FNA7	Q6FMS8	Q6FJ72	Q6FQ41	Q6FL01	XP_001820082.2	XP_001819947		Q6FV94
						Q6FRR7
61	Penicillium chrysogenum	Q2GWJ6	Q2H1B3	Q2GXN3	Q2GM34	Q2GS44	Q2H1G3	Q2GQB3	Q2H6G7
						Q2H8Q4
62	Blumeria graminis	Q5KJJ3	Q5KIN9	Q5K8H7	Q55P01	Q5KMT0	Q55JG7	Q5KDQ5	Q55Q29		Q55NA1
63	Botrytis cinerea	Q6BPR8	Q6BPH0	Q6BQQ0	Q6BL77	Q6BY84	Q6BWY5		Q6BUY9		Q6BVN3
						Q6BZ58
64	Ashbya gossypii		B0CR69	B0CW00	B0DQ89	B0D0A4	B0D0S0	B0E0F4	AEY96704.1		B0CUE6
65	Candida albicans	MGG_12972T0	MGG_05375T0	MGG_06944T0	MGG_01987T0	MGG_02505T0	MGG_14070T0	MGG_08015T0	MGG_05322T0		MGG_11252T0
						MGG_09816T0
66	Candida glabrata	57198	32749	89999	189879	120848	211192	89360	27369		209657
						150111
67	Debaryomyces hansenii	Q9P736	Q7S969	Q7S742	Q7S469	Q870N3	Q7S950	Q7S5E3	Q7RY67		Q7SGW3
68	Kluyveromyces lactis	B6HJG0	B6HTY1	B6H9R5	B6HTT0	B6GWU8	B6HAF1	B6H895	XP_451688.1		B6H993
69	Saccharomyces cerevisiae	130163	135061	41375	133304	133823	7951	5913	30247		6033
70	Yarrowia lipolytica	E3KCS4	E3K7Z4	E3L6R7	E3K947	E3K427	E3L479	E3KH64	E3KZ44
71	Schizosaccharomyces pombe	C8Z4N8	C8Z4M7	C8ZI39	C8Z5H9	C8ZDZ6	C8Z6K6		Q9UTL5
						D3UF14
72	Neurospora crassa	e_gw1_2.1587.1	fge1_pm_C_1000337.1	fge1_pg_C_1001041.1	EAA30286.1	fge1_pm_C_4000140.1		est_GWPlus_C_100679.1	XP_957025.2		e_gw1_3.1624.1
73	Chaetomium globosum	O59706	Q9P7L8	Q9Y7X9	Q76PD2	O59811	Q09776		Q9UTL5		Q9UTM0
74	Magnaporthe grisea	120717	128512	189125	162550	53506	180123	113481	105365		184144
75	Monosiga brevicollis	17466	9933	8991	37879	17002	33398	38851					7353				37070	XP_001750952	13105								32134	31781
76	Trichoplax adhaerens	25606	63497	19019	21250	18203	59979	52848		26536		60016	16340	7637	17956	14905	17953	58618	31105		7674	24667	63664	61203	7089	56420
														8990			18001				20314
														17488			27838
																	32907
77	Amphimedon queenslandica	340370260	340371467	340371273	340376696	340378866	340379603	340371935		340374075	340376833	340382140		340377395	340370814	340378238	340372899	340370862		340375370
											340378687			340379004			340378717
											340381820						340379599
																	340379601
78	Nematostella vectensis	142815	243113	114270	167658	184519	165407	124805	242586	118750	37793	80021	25267	27142	39805	89106	19278	189692	176124	120836	108258	92799	112378	121965	201757	40616
										245334	95177		108729	28237			39461				236363		182742		228271	66221
											116463		121204	99612			82548								230810
													121215	101900			83807
													121294				107193
																	147359
																	229565
																	236177
79	Caenorhabditis briggsae	CBG04748	CBG06223	CBG23783	CBG11206	CBG19691	CBG00030	CBG06068			CBG02127	CBG19374	CBG16783	CBG00532	CBG07600		CBG04311	CBG12241			CBG04163	CBG09216	CBG07657	CBG18993	CBG01764		CBG02201	CBG01007	CBG10736	CBG05139	CBG14844	CBG10785				CBG23430	CBG17595	CBG02753
											CBG07471			CBG20386	CBG13908		CBG05624				CBG12499									CBG25174	CBG16590
											CBG13188a				CBG15303		CBG22482				CBG13521
80	Caenorhabditis elegans	T13H5.4	F11A10.2	Y52B11A.9	C52E12.1	C16A3.4	ZK686.4	B0035.1a			Y47D3A.6a	F46B6.7	C47C12.3a	T22C8.5	C27C12.2		F53F8.1	ZK652.6a			C55C2.1	F34D10.5	F45B8.4	K11G9.4	Y38H8A.5		F25D7.3a	R53.3a	F28F9.1	ZC123.3	B0280.4	F15C11.1				F55C5.11	T05A10.1a	W03C9.4a
														Y40B1A.4	Y55F3AM.7		F54H5.4a				F43G9.11										C34H3.2
															Y94H6A.11		F56F11.3				K02D7.2
81	Meloidogyne hapla	MhA1_Contig474.frz3.gene1	MhA1_Contig523.frz3.gene1	MhA1_Contig239.frz3.gene32	MhA1_Contig282.frz3.gene2	MhA1_Contig2224.frz3.gene2	MhA1_Contig1098.frz3.gene17	MhA1_Contig18.frz3.gene4		MhA1_Contig1555.frz3.gene13	MhA1_Contig1070.frz3.gene10	MhA1_Contig990.frz3.gene6		MhA1_Contig599.frz3.gene7	MhA1_Contig770.frz3.gene18		MhA1_Contig168.frz3.gene18				MhA1_Contig850.frz3.gene4	MhA1_Contig730.frz3.gene2	MhA1_Contig1061.frz3.gene12	MhA1_Contig2101.frz3.gene1			MhA1_Contig1748.frz3.gene3		MhA1_Contig2053.frz3.gene1	MhA1_Contig1668.frz3.gene3	MhA1_Contig271.frz3.gene1	MhA1_Contig2999.frz3.gene2				MhA1_Contig118.frz3.gene64		MhA1_Contig130.frz3.gene60
											MhA1_Contig1097.frz3.gene10																			MhA1_Contig984.frz3.gene5
82	Pristionchus pacificus	PPA22812			PPA07936	PPA16862	PPA25387	PPA13673		PPA26955	PPA25426	PPA12504	PPA29879	PPA06467	PPA18735		PPA04120				PPA01396	PPA24660	PPA24037				PPA04977			PPA09748	PPA09938	PPA09657				PPA18284	PPA21834	PPA19410
		PPA22813															PPA09849						PPA24038				PPA04978
																	PPA30568
83	Capitella teleta	21598	168698	224242	181900	174182	20763	162061	175082	223122	100127	91094	160442	39149	179417	218996	30011	36969	153245	104587	19234	147941	45287	219688	181040	164570	226252	223464	127758	198958	163985	105408	179588	220354	220320	78125	168151	181844
											111854			39158			30437				19364				223590					215623	164811					106146
											166140			112714			88086				76255									215624
														178994			98095				149623
														224157			131091				176021
																	137485				223614
																	163104
84	Helobdella robusta	68394	113995	71298	85163	107851	162523		168687	64229	111329	162575	75510	78675	93112		88259	85566			68814	63219	72135	175447	63207	87582	105412	63800	94258	184094	62841	181791	177311	72973		159004	90251	134781
										66045			77001	105309			109225				76363	162745	73673	188214	145609		184834	108457	136591		68585					173520
													87153	126349			110500				91569	107225
													92919	136356			126271				142891
														136424			127644				145872
																	127781				156968
																	128168				157815
																	138768				185985
																	147316
																	156740
85	Acyrthosiphon pisum		193688052	193613224	328699330	193598921	328712318	328717278		328698085	193643376		193709217	328703640	328708213		328696831	255522782	193631845	328721171	328706512	328710376	193622602		328709859	328725085	328698160	328708301	328719609	328700882	193587160	328722634	193596515	328698689	328706037	328715809	193695146	328723334
					328699332						328710671			328723526			328705360				328707418		328706489					328722031			328717007		328710605
					328702653						328721972						328720610				328715692										328717009
					328710679																										328717013
86	Aedes aegypti	AAEL012348	AAEL000394	AAEL000290	AAEL003489	AAEL003385	AAEL001945	AAEL005736	AAEL013975		AAEL005120	AAEL009394	AAEL001344	AAEL003875-PA			AAEL003465-PA	AAEL000469		AAEL008005	AAEL003978	AAEL017521	AAEL000869	AAEL000849	AAEL007233	AAEL001736	AAEL004255	AAEL006442	AAEL002451	AAEL002335-PA	AAEL007450		AAEL014991	AAEL010310		AAEL013374		AAEL002763
											AAEL006064			AAEL007840-PA			AAEL004806-PA				AAEL005176		AAEL001243	AAEL007598				AAEL017229		AAEL003558-PA	AAEL007453							AAEL004799
											AAEL012039			AAEL012404-PA			AAEL006609-PA				AAEL008336										AAEL008961
																	AAEL008774-PA				AAEL009230
																	AAEL010126-PA
																	AAEL010439-PA
87	Anopheles gambiae	AGAP003085	AGAP011035	AGAP010352	AGAP007725	AGAP002118	AGAP006245	AGAP010143	AGAP000507		AGAP003885	AGAP011876	AGAP001291	AGAP000673-PA	AGAP002773		AGAP004282-PA	AGAP002670	AGAP000765	AGAP007377	AGAP005390	AGAP000114	AGAP009699	AGAP002601	AGAP009286	AGAP006014	AGAP006592	AGAP008230	AGAP000779	AGAP000058	AGAP007972	AGAP009542	AGAP005555	AGAP011087	AGAP000984	AGAP001106	AGAP007640	AGAP002082
											AGAP004637			AGAP000674-PA			AGAP004994-PA				AGAP006791		AGAP010926	AGAP002845				AGAP008232			AGAP007973							AGAP002083
											AGAP006736			AGAP004438-PA			AGAP007038-PA				AGAP006794										AGAP008222
																	AGAP009889-PA				AGAP008274
																	AGAP010520-PA
																	AGAP011502-PA
																	AGAP013162-PA
88	Culex quinquefasciatus	CPIJ002728	CPIJ003364	CPIJ013109	CPIJ010578	CPIJ010271	CPIJ009914	CPIJ000846	CPIJ014060	CPIJ014689	CPIJ000614	CPIJ016436	CPIJ018949	CPIJ003609-PA	CPIJ010041		CPIJ003991-PA	CPIJ007467	CPIJ012749	CPIJ019437	CPIJ004535	CPIJ018505	CPIJ002496-PA	CPIJ002749	CPIJ012530	CPIJ016312	CPIJ007425	CPIJ008060	CPIJ012784	CPIJ006384-PA	CPIJ010649-PA	CPIJ015319	CPIJ008517	CPIJ007983	CPIJ017756	CPIJ009511	CPIJ000180	CPIJ013161
											CPIJ003662			CPIJ005175-PA			CPIJ004724-PA				CPIJ005455		CPIJ002497-PA	CPIJ013327				CPIJ009409		CPIJ006385-PA	CPIJ010652-PA						CPIJ000181	CPIJ020207
											CPIJ007837			CPIJ018448-PA			CPIJ005037-PA				CPIJ014967		CPIJ012535-PA					CPIJ012100			CPIJ017141-PA
																	CPIJ010202-PA				CPIJ017517										CPIJ017142-PA
																	CPIJ012897-PA
																	CPIJ015908-PA
89	Drosophila melanogaster	FBpp0078400	FBpp0075676	FBpp0077839	FBpp0072214	FBpp0074267	FBpp0073099	FBpp0080450	FBpp0074130	FBpp0076203	FBpp0083757	FBpp0071893	FBpp0078477	FBpp0071314	FBpp0082966		FBpp0070703	FBpp0080198	FBpp0085120	FBpp0112234	FBpp0072462	FBpp0070706	FBpp0075596	FBpp0072489	FBpp0077539	FBpp0076705	FBpp0076797	FBpp0290861	FBpp0085063	FBpp0088139	FBpp0077179	FBpp0079822	FBpp0076588	FBpp0292053	FBpp0070648	FBpp0074028	FBpp0089118	FBpp0083147
										FBpp0088268	FBpp0086902			FBpp0083950			FBpp0072062				FBpp0073022		FBpp0078969	FBpp0081655				FBpp0294066			FBpp0077246	FBpp0088852				FBpp0099796		FBpp0088197
											FBpp0088245			FBpp0301973			FBpp0077743				FBpp0073023										FBpp0077247							FBpp0288912
																	FBpp0087305				FBpp0073024
																	FBpp0112047				FBpp0080293
																	FBpp0292301				FBpp0080298
																					FBpp0080299
90	Drosophila pseudoobscura	FBpp0281411	FBpp0275494	FBpp0274956	FBpp0275900	FBpp0283418	FBpp0286006	FBpp0280094	FBpp0273540	FBpp0286379	FBpp0278428	FBpp0277018	FBpp0281511	FBpp0272278	FBpp0284885		FBpp0273578	FBpp0301809	FBpp0293049	FBpp0286777	FBpp0277850	FBpp0272717	FBpp0274414	FBpp0275219	FBpp0279746	FBpp0274242	FBpp0274302	FBpp0279991	FBpp0282962	FBpp0285552	FBpp0279978	FBpp0279858	FBpp0286305	FBpp0276858	FBpp0272601	FBpp0278205	FBpp0275778	FBpp0281211
											FBpp0283457			FBpp0272279			FBpp0275224				FBpp0286552		FBpp0285755	FBpp0282661				FBpp0279995			FBpp0280593	FBpp0280689				FBpp0278423		FBpp0284930
											FBpp0285383			FBpp0291886			FBpp0277021				FBpp0287516										FBpp0280594							FBpp0301655
																	FBpp0277855				FBpp0287792
																	FBpp0280374				FBpp0287794
91	Apis mellifera	66525114	66526752	328787961	328784451	66515291	110757559	328790531	328785646	328785400	328775955	328784163	328784632	110762028	328783609	328788295	328786792	66547762		328786445	48097975	328778382	328779596	110757804	328779602		110760261	328783956		328782104	110762341	328788927		328782900	328779718		328793481	328782755
											328776907			328777383			328787463				328785831				328787208						110762343							328786101
											328777269			328784652			328789278				328790909										110762378							48098088
																	328791451				328790974
																	328791532
92	Nasonia vitripennis	156547467	156552244		345486430	345490729	156542464	345480169	345490543	345478936	156544066	156551633	345495615	345481596		345498245	345492569	156545360	156552171	345492909	345483341		345483329	345492732	345490706	345488686	345497906	345480353	345488653	345497324	156545193	345483549	345495056		345478939	345492928	345494849	345488047
											345487437			345481598			345492986				345493420		345492505		345495176						156545195						345497013	345490981
											345490990			345493144			345495953				345496689										345481739
																	345497101
93	Bombyx mori	BGIBMGA006358	BGIBMGA000898	BGIBMGA008641	BGIBMGA005601	BGIBMGA007817	BGIBMGA000360	BGIBMGA014135		BGIBMGA011179	BGIBMGA004545	BGIBMGA008936	BGIBMGA007595	BGIBMGA006942-PA	BGIBMGA011498		BGIBMGA001422-PA	BGIBMGA010147	BGIBMGA006466		BGIBMGA000604	BGIBMGA000988	BGIBMGA003190	BGIBMGA005016	BGIBMGA004593	BGIBMGA010886	BGIBMGA000319	BGIBMGA008996	BGIBMGA002551	BGIBMGA012021	BGIBMGA008808-PA	BGIBMGA002946	BGIBMGA002091	BGIBMGA003705	BGIBMGA004355	BGIBMGA001408	BGIBMGA003672
											BGIBMGA004584			BGIBMGA006943-PA			BGIBMGA002047-PA				BGIBMGA000607		BGIBMGA006132								BGIBMGA008843-PA					BGIBMGA001410
											BGIBMGA007864						BGIBMGA006120-PA				BGIBMGA006230										BGIBMGA008844-PA
																	BGIBMGA011419-PA														BGIBMGA009541-PA
94	Tribolium castaneum	91077292	91080581	91078478	91089361	91081433	91093315	91089271		91084793	91077802	189238139	189242314	86515366	189234146		91075946	91076052			91079250	91080971	189237430	91086909	189233569	91083125	189237878	189240183	189241621	91079814	91088523		91078938	91075920	189238869	189234085	91085969	91084635
											189235243			91093921			91076812				91083365		189242238					189240185			189240086							189242001
														167004240			91082453				91093250										189240088
																	189235412				189241907
																	189239822
95	Pediculus humanus	PHUM258680	PHUM544530	PHUM433660	PHUM591820	PHUM287470	PHUM117550	PHUM097800	PHUM451220	PHUM284920	PHUM318520	PHUM012670	PHUM303860	PHUM363930-PA	PHUM239230	PHUM308300	PHUM033570-PA	PHUM516000	PHUM412540		PHUM091060	PHUM086430	PHUM248190	PHUM003330	PHUM336770-PA	PHUM605290	PHUM607020	PHUM496070	PHUM017930	PHUM190870	PHUM125070	PHUM465820	PHUM537330		PHUM551540	PHUM243450	PHUM507090	PHUM088740
											PHUM413310			PHUM453610-PA			PHUM206780-PA				PHUM474050		PHUM248200		PHUM527180-PA			PHUM496080			PHUM125080				PHUM551880			PHUM247910
											PHUM432070						PHUM207190-PA				PHUM474180										PHUM445550
																	PHUM236000-PA				PHUM530390
																	PHUM248360-PA
																	PHUM399830-PA
																	PHUM483510-PA
																	PHUM484450-PA
96	Daphnia pulex	308769	188572	303241	323704	209129	301542	198826	309275	308312	16702	302056	31842	16630	37616	53950	19818	41745		13439	14328	64950	32320	234274	212414	59850	52261	14809	27540	233159	27626	60274	302037		45911	112106	9499	52422
											41562			48152		70233	28013				50534		61767		27886		65761				250798	60282					17123	52487
														54565			28524				61980
																	28536				321219
																	36013
																	39991
																	44112
																	51686
																	55379
																	64266
																	195132
97	Ixodes scapularis	ISCW010835	ISCW017352	ISCW019534	ISCW017552	ISCW013536	ISCW010148	ISCW008407	ISCW023016	ISCW010258-PA	ISCW005490	ISCW003729		ISCW020450-PA	ISCW010121	ISCW012581	ISCW010690-PA	ISCW022121	ISCW005796	ISCW020514	ISCW012727	ISCW013547	ISCW001542-PA	ISCW007344	ISCW016275	ISCW024807	ISCW023811	ISCW010781	ISCW015893	ISCW017915-PA	ISCW005884	ISCW005731	ISCW012049	ISCW003496	ISCW009132	ISCW018372	ISCW012632	ISCW010244-PA
											ISCW021698			ISCW023685-PA			ISCW016130-PA				ISCW021315		ISCW020916-PA							ISCW017916-PA	ISCW017921
																	ISCW016565-PA
																	ISCW016993-PA
																	ISCW018441-PA
																	ISCW022767-PA
98	Strongylocentrotus purpuratus	115843639	115764755	115898559	72077963	115648872	115720980	115712707	115670854	72111464	115901590	72054090	115620363	115655441		115698959	72011307	115896410	115925264	115948670	47551285	72090044	115896324	115670936	72004868	293347281	47551113	115770389	72098976	115949932	115772419	115928245	72028083	115705016	115908420	SPU_015358	SPU_021843	72111310
											115960314			115925221			72015106				115620278
																	72085013				115970776
																	115916276
																	115944185
																	115973996
99	Ciona intestinalis	198424149	118344168	198438170	198419039	198426397	198414896	118344104	198421687	193083071	118344200	198438481	74136057	147905610	189409087	193083073	118343856	198429477		193083053	118343992		198436020	198435669			193083055	113195646	118344094	114145752	198435988	118344376	118344090		198424243	198413715		198423452
					198432869						198418319		198414936	193788596			118344078										198427389	118344166			198437724	198428865
													198414938	198426792			118344088
													198416746				118344092
																	193083093
																	198427823
100	Branchiostoma floridae	114431	85076	114345	125124	122363	128715	64327	283312	202483	85026	260972	277895	123394	269996	208916	117068	166722	242049	155422	115417	226363	204360	279615	209123	141498	120365	126318	84992	117623	87357	217227	217118	211426		109211	125445
					131866						117059			123396							116864									65050	124885					207028
														125418
														236858
101	Danio rerio	51972162	41054840	82524382	76253703	292610913	47086675	41387114	51467980	47085865	18858757	41055257	18859577	30725832	18858601	292614867	18858931	41055664	113678732	23308647	18859391	156616338	189533921	41054463	18858667	189530191	68226728	326670317	18858925	189531420	54400660	113681562	49227649	121583818	326664843	125842787	71834474	52218888
								47085991	154240736	47086801	45387867		45387859	35902791	34330170		18858933				47174749	168229190	292629018	45387701	167234142		292624943	326674333	167621530	326669693	62955365	123705627		292624681	326679477	170295821	326675060	113681527
									309951110		62632742		49227339	41056247	50540362		18858935				56693233	326677683	41152217	189530668					326668354	326679580		189537878				326679420	326676413	118150444
											123705707		49227592	45387541	52138558		18858937				62122889		66472798							326679635		225579055
											326665791		50080178	45387677	167555067		41393087				116517262											326669304
											326669987		115496105	47086307	326664145		45433524				165972445											326674659
											326678693		326664895	47086717			46309493				187173284
														54020678			66472458
														147905354			68369464
														216548018			70778738
														326668391			90093324
														326668485			113676582
														326671696			113680607
																	115529423
																	116268049
																	117606289
																	121582370
																	157954520
																	164698464
																	189516254
																	192453576
																	326664053
																	326670705
102	Takifugu rubripes	295327	623094	709169	623845	579988	596904	599796	292391	609626	551105	556746	583033	293729	146868	573782	142613	710526	573723	179835	556561	558452	555316	132573	556832	595733	566672	577467	568062	552048	598118	159402	611324	745121	740582	575504	582637	551615
									588705	708875	566111		607273	555146	563236		151902				559384	580269	589944	610831	737468		595601	577552	607098	567839	603408	561416		745946		604016	585042	557020
									609352		568829		616607	561649	586916		153002				573421		603768	614093			610052	602578	712418	611259		563433					590234	709132
											599325		709681	566825	600993		550905				577880								738282	611345		570843					595455	710933
											605951		712917	566859	603944		557745				580029								745421			716044					732637
											609325		733983	573397	750299		557937				710578
											614707		750331	576398			562966				744267
													754312	576478			569419
														585600			573862
														615862			593683
														712160			596984
																	596997
																	602445
																	615678
																	616493
																	616529
																	713588
																	733087
																	738278
103	Tetraodon nigroviridis	GSTENP10029226001	GSTENP10007781001	GSTENP10010977001	GSTENP10021689001	GSTENP10007307001	GSTENP10019180001	GSTENP10024473001	GSTENP10010894001	GSTENP10002308001	GSTENP10001201001	GSTENP10006225001	GSTENP10000677001	GSTENP10003240001		GSTENP10022220001	GSTENP10002330001	GSTENP10004508001	GSTENP10013917001	GSTENP10028095001	GSTENP10003967001	GSTENP10018263001	GSTENP10016708001	GSTENP10002004001	GSTENP10006293001	GSTENP10019291001	GSTENP10006630001	GSTENP10020187001	GSTENP10003256001	GSTENP10005454001	GSTENP10020064001	GSTENP10007420001	GSTENP10017064001	GSTENP10007940001	GSTENP10022088001	GSTENP10010571001	GSTENP10002802001	GSTENP10003373001
									GSTENP10017909001		GSTENP10010818001		GSTENP10010280001	GSTENP10003245001	GSTENP10004149001		GSTENP10004069001				GSTENP10008091001	GSTENP10022626001		GSTENP10002045001	GSTENP10022249001		GSTENP10014150001	GSTENP10025967001	GSTENP10007376001	GSTENP10017110001	GSTENP10023830001	GSTENP10013552001		GSTENP10027848001	GSTENP10022089001	GSTENP10023668001	GSTENP10007197001	GSTENP10020009001
									GSTENP10029591001		GSTENP10013429001		GSTENP10012533001	GSTENP10010041001	GSTENP10010529001		GSTENP10004169001				GSTENP10010267001			GSTENP10007181001			GSTENP10024000001		GSTENP10014594001	GSTENP10017765001		GSTENP10019350001			GSTENP10022090001	GSTENP10028967001	GSTENP10007198001	GSTENP10020205001
											GSTENP10014699001		GSTENP10012534001	GSTENP10010921001	GSTENP10025437001		GSTENP10005746001				GSTENP10019733001								GSTENP10028381001	GSTENP10017766001		GSTENP10020929001				GSTENP10028988001	GSTENP10019546001	GSTENP10022514001
											GSTENP10015339001		GSTENP10017982001	GSTENP10012837001	GSTENP10029613001		GSTENP10007228001				GSTENP10020542001								GSTENP10029186001	GSTENP10017768001		GSTENP10024162001				GSTENP10028990001	GSTENP10027459001
											GSTENP10016123001			GSTENP10012839001			GSTENP10007344001				GSTENP10020911001									GSTENP10022036001		GSTENP10026355001					GSTENP10027460001
											GSTENP10018106001			GSTENP10012863001			GSTENP10007572001													GSTENP10027162001
														GSTENP10013711001			GSTENP10009899001
														GSTENP10013712001			GSTENP10012545001
														GSTENP10019640001			GSTENP10012547001
														GSTENP10025650001			GSTENP10014750001
																	GSTENP10023355001
																	GSTENP10023356001
																	GSTENP10028760001
																	GSTENP10029127001
104	Xenopus silurana tropicalis	62859201	52345468	52345552	186910223	58332770	52346154	45361595	62859447	183986761	301605735	187608597	54020894	45360833	148238255	301617720	55742616	170671942	301607682	301620320	45361379	52345900	301608550	134085389	62858763	301605113	301615489	301618264	62752865	301616353	56118791	47825351	170671926	301615927	301606217	301612413	301606185	55742612
									301624590		301607724		163838644	62857523	154147565		55926113				45361693	301619999	301613456	301611754	118404314				301614578	301620545	301609815	148227790				301621619	301615606	118403512
											301609334		301615339	118403850	301606303		62857735				301608262											148236331					301620058
											301628371		301615856	166157959	301613677		62859719				301629833											301614007
													301615858	206725445			113931564
														301607472			118403556
														301607474			118601164
														301610225			154147590
														301617241			165973362
																	183986645
																	301603849
																	301604686
																	301604688
																	301606888
																	301617724
																	301618596
105	Gallus gallus	118101676	52138695	118081945	118097971	45383850	71895465	118099726	118085014	71894941	50733004	118082306	45383626	45382965	46358333	ENSGALP00000010128	50752895	118104307	118085897	71895619	45384076	118087753	45384162		118097034	118088765	ENSGALP00000024778	118095318	45384096	118087086	118087224	45382665	45384498	118086914	45384250	118095818	118086402	118083294
											118093811		118095098	113206160	50747472		50761170				50737589		118094366		ENSGALP00000011620			118100996	118093927	118096655		45382835		118096326			118088462
											118094677			118085939			50797090				118110314											118100888					118101510
														118119225			57530252
														118122322			71896662
																	118084764
																	118087257
																	118089566
																	118090614
																	118093481
																	118096892
																	118102404
																	118104080
																	118117780
106	Meleagris gallopavo	ENSMGAP00000002570	326934345	326911072	326929088	326917141	326928217	326930929	326914254	326921036	326922272	326911390	326923578	326921862	326928806	326927990	326914013	326935246	326921927	326932997	326917615	326915018	326925057		326911340	ENSMGAP00000001383	326916133	326926194	326921592	326927596	326916551	326916925	326927215	326917521	326917015	326926766	326915816	326935967
											326922966			326922717			326916500				326932037		326930404		326928074			326932295	326923114			326927255		326927267			326916999
											326925392			326934085			326917968				326932212											326932200
																	326921564
																	326922583
																	326924478
																	326926503
																	326928051
107	Taeniopygia guttata	224081989	224087485	224092757	ENSTGUP00000006753	224045781	224068283	ENSTGUP00000004948	ENSTGUP00000011938	224051721	224045025	224093614	224043099	224045234	124358912	224066167	224043484	224088507	224045318	224081997	224046226	224047400	224057433	ENSTGUP00000007846	ENSTGUP00000004619	224048382	224048367	224060903	224044721	224046401	224046555	224064318	224063911	224064681	224045164	224062587	224045634	224043889
											224054682		224060163	224045236			224044699				224078238				ENSTGUP00000009631			224079678	224056134			224078674				224091196	224047984	224141517
											224058245		224060167				224046589				224078709																224081381
																	224048723																				224082146
																	224050014
																	224055377
																	224062317
																	224066161
																	224087687
																	224091535
																	224098314
																	224098318
108	Anolis carolinensis	327284435	chromosome:WASHUC2:28:1:4512026:1	ENSACAP00000004162	327287579	327270146	327270317	327276952	327281665	327280298	327260249	327272958	327266908	327263967	327277492	327266057	327261263	327282696	327280462	327284455	327271852	327270343	327270731	327270582	327273217	ENSACAP00000020284	327261715	327266830	327260673	327269681	327261359	327270000	327281289	327269867	327281789	327263363	327261883	327283560
											327263461		327267003	327263969			327263259				327277604	327291227	327290427		327277774			327287384	327274502	327285486	327283844	327278576		327278605		327289075	327277714	327286330
											327271147		327267927	327274603			327265978				327287780											327278596					327286689
											327275245			327275782			327267887				327291703											327292246
														327275784			327267889
														327277838			327269404
														327281908			327271051
														327283173			327274446
														327283484			327277685
																	327278134
																	327278657
																	327283125
																	327284506
																	327286881
109	Monodelphis domestica	126341366	126323518	126340352	334333854	334325433	126290441	126313855	334330543	334311262	126335249	334348568	334346935	126308321	126305536	126336475	126276988	334313439	126341817	334329138	126293958	126338912	334311952	126283570	334342444	126310707	334324462	334328729	334329875	126277446	334313571	126296312	334312512	126296289	334326214	334314308	126310643	334329293
		334329218								334350243	126335706		334346937	126326329	334311364		126322165				126303287	334312734	334321624	126304297	334348496			334347410	334349037	334313043		334312595	334313072	334325852		334333596	334326012	334348188
											334330048		334350274	126341895	334312654		126324127				126321128									334325482		334314636					334329264
											334349269		334350289	334322786	334313819		126334562				334313006											334326129
														334329960			126337570
														334329976			126337995
														334349151			126341144
																	334312507
																	334331239
																	334333609
																	334350445
																	334350475
110	Ornithorhynchus anatinus	345327253	149476781	149436976	supercontig:OANA5:Contig55255:-231:578:1	345308151	345328623	149632593	345319058	345325931	149423276	XP_001508749	345304965	345328176	149410730	149446795	149412851	345330119	345323636	149638534	149411134	345317616	345313166	345306251	345308067	Ultra542:2629977:2630921:-1	345328757	345316301	345310750	149411850	supercontig:OANA5:Contig205061:-297:737:-1	149639771	182765460	345306911		149412987	345305178
											149468004		345320795	345328197		345310814	149473537				149642206	345329045	345323400	345327606				345322804	345316318			345319485	345328272	345325976		345322185	345327353
											345308194						149534493				345328238		345330003					345327937	345324202			345324715
											345309027						149592223
											345313909						149637649
											345318150						345305477
																	345307876
																	345318023
																	345318055
																	345322755
																	345324194
																	345326516
																	345327428
																	345330171
111	Ailuropoda melanoleuca	301777049	301781072	301788658	301782297	301778321	301753571	301753150	301783611	301756258	301756677	301758486	301758134	301762252	301757942	301775442	301757145	301774957	ENSAMEP00000006108	301777045	301754383	301762540	301777992	301774899	301759283	301788662	301755042	301764098	301760450	301771406	301756380	301754357	301759475	301753735	301758458	301776699	301753670	301772962
											301759965		301767582	301762904	301758136	301790844	301757147				301755144	301771107	301787547		301767290		301780220	301768106	301770159	301775059	301758382	301756851	301766124	301756829		301781680	301760323	301773750
											301761322		301769083	301762906	301758611		301757878				301766238	301779401								301776448		301769985					301780984
											301764409			301774062	301774725		301762139				301773414											301784889
											301778475			301775789			301765422
														301775791			301771229
														301791045			301771664
																	301772276
																	301774456
																	301775438
																	301781883
																	301785516
112	Loxodonta africana	344287631	ENSLAFT00000022267	344277703	344292016	344272758	344265046	344285666	344284615	344273719	344266263	344270456	344284514	344266059	344264988	344276379	344268617	344297515	344270285	344287232	344279501	344279364	344271372	344274216	344270917	344264078	344264571	344282975	344277914	344290755	344273296	344289374	344290683	344269946	344292356	344271786	344287271	344277812
										344288527	344270191		344284644	344266909	344274554	344297487	344271258				344292788	344295540	344293637	344280120	344276574		344287124	344289130			344280359	344296501	344296592			344284096	344289616	344287568
											344278678		344288960	344267984	344281512		344271525				344296559											344305923
											344290001			344268356	344283941		344273320				344298894
											344292146			344268358			344275157				344308637
											344297679			344270321			344275360
														344270602			344276375
														344285431			344279138
														344285945			344280154
																	344283261
																	344287322
																	344298501
113	Bos taurus	77736043	149643081	155371929	ENSBTAP00000001356	77735857	122692385	78369234	166064016	148224064	119891210	134085771	297460368	62751781	94966793	119914987	122692359	115495509	119891099	115749616	77736023	125630671	194671776	155372179	84000379	194670115	194664982	194674115	297481529	297460808	77735609	297485258	115496123	156120435	ENSBTAP00000042051	76647059	76662380	297466119
											119900331		297468038	118151140	114052757	297493218	126723360				162951887	194672455	297472955	221136842	297465937		194669904	297471141			255760026	194672708		157427964		297467313	194665885	297472123
											194664751		297471237	119887569	297467402		139948526				297482173																194677875
											194678543		297492515	119890815	297491456		157427896				297485198
											297473167			156120931			164448598
											297473949			194664582			194667813
											297477834			194664599			194672092
														194666235			194673000
														297473663			297460063
														297486974			297467971
																	297471939
																	297476334
114	Equus caballus	338721963		194227181	194219369	194224000	194219848	194217300	194221799	149744289	149704776	338724177	149755724	149705608	149689912	194227951	149728155	149727434	338723992	149693794	149721502	149725421	338720637	ENSECAP00000022473	149728544	338710609	194216299	338722272	338715525	149699291	194220940	149692720	149699225	338723194	194222989	194224853	194223020	194207724
										338719878	149736843		194222017	194209708	149746371		149730278				194208891	194224124	338725241	ENSECAP00000022928	338724206			338716292	338721530	338728281	338728526	194208589	338719413	338728076		338717286	338721774	338725864
											149750952		338715153	194217052	194219887		194207547				194224524											338719396					338722916
											194207435		338715316	338711480	338714183		194209230															338728158
														338715799			194215022
														338726288			194221952
														338726292			194224775
																	194227943
																	194228508
																	338715926
																	338720217
																	338721634
115	Cavia porcellus	348552978	348550143	348575373	348585521	348561914	348582977	348567759	348583075	348554499	348556632	348568195	348583621	348562299	348566503	348551957	348550037	ENSCPOP00000017605	348564400	ENSCPOP00000013207	348550286	348564663	348570058	348572323	348578855	348563394	348560506	348555505	348565801	ENSCPOG00000020268	348574572	348555092	348555802	348576595	348566214	348573029	348551690	348554974
										348561297	348568714		348583776	348568117	348575722		348550149				348555850	348581326	348586900		348588861		348570748	348571028	348585993	ENSCPOG00000009111	348588345	348555786	348572570	348583932		348579508	348566200	348570722
											348572920			348568179	348583361		348551975				348560498									ENSCPOG00000012693		348577581
											348580857			348580615	348587906		348552260				348563949											348583946
											348584008			348581085			348552344				348581253
											348586070			348585640			348553867
														348585847			348556079
																	348564836
																	348571772
																	348572944
																	348575406
																	348577484
																	348583693
																	348583699
																	348588265
116	Canis lupus familiaris	73974442	345786790	73949092	73959526	73953966	73949322	345805773	345790393	73963974	73981677	57096102	73989446	57096392	73953203	345786277	73975728	345782059	345779949	345780512	57104698	73991433	60678286	57090507	73985125	345778576	345778273	345796531	57100823	73957122	57095368	73949864	73957275	345793950	74004034	345778110	345780490	73949901
											345776432		73989448	73966180	73970872	345806977	73984915				148237338	345783114	73967682	345789489				345800746	345793369	345793145	57098461	73992593	73992358	345802813		345798073	345784416	73997352
											345784129		73990688	345779920	345782438		73989102				345800717											345780659					345796721
											345785318		345807281	345791664	345790563		74005233															345784296
											345800480			345791812			345779211
											345802356			345797020			345780606
														345797115			345781877
														345805193			345787752
																	345788651
																	345793515
																	345798469
																	345806975
117	Callithrix jacchus	296207538	ENSCJAT00000025646	296206129	ENSCJAP00000028041	296194885	296192947	296202041	296203606	296215892	296189858	296210006	296188903	296202628	296192856	296226034	296189110	296223408	296209354	296207534	296199958	296200261	296191082	296200308	296210770	296198852	296198893	296227615	296204846	296226753	296224426	296189133	296231345	296222417	296197471	296189964	296192487	296207402
										296235117	296205006		296188905	296202630	296220588	296237703	296189114				296226446	296218788	296208523	296214820	296225558		296198895		296206400	296231478	296227500	296214441		296231041		296204199	296197404	296211196
											296209124		296227879	296204493	296223548		296189775				296227043											296214443					296199373
											296212117		296227881	296204571	296221767		296190509				296231784											296231072
											296219469		296236548	296209494			296196724
														296209496			296203911
														296211822			296205396
														296211826			296206066
																	296226038
																	296227432
																	296233053
																	296233193
																	296235624
118	Oryctolagus cuniculus	291408756	ENSOCUT00000026486	291401978		291395157	291387475	ENSOCUP00000016153	ENSOCUP00000010070	291407205	291383305	291391337	291408519	291389249	291386541	291393319	126723658	291386433	291394586	291408758	291387941	291415599	291398509	291403742	291393936	ENSOCUG00000003216 ]	291396703	291400142	ENSOCUG00000027880	291388151	291387132	291390118	291390326	291394210	ENSOCUP00000019017	291383225	291395553	291392751
											291391385			291389251	291387417	291407565	291383352				291406663		291415568						ENSOCUG00000006516		291388343	291403504		291410217		291413569	291397088	291408847
											291394710			291391711	291404308		291385647				291414372																291399150
											291398858			291391757			291388376				291416506
											291409347			291394507			291391070
											291412065						291392105
																	291393090
																	291393317
																	291399047
																	291399049
																	291399051
																	291399053
																	291399055
																	291407544
																	291409127
																	291412502
																	291415736
																	291415738
119	Mus musculus	22095003	158749553	33859684	34147169	21362307	13385046	194328719	167466248	31982421	46909577	238550141	33468975	11967967	6681285	125490365	6680582	126517505	269954719	188528620	6755576	9910472	6753974	70778863	254675326	124107612	172073164	124107623	6756073	85986589	6754928	49087134	31044459	21703968	85719305	148762976	85861241	124487369
										148922953	113866026		42476265	18485518	9055212	158937319	7305571				6755586	164698476	237874286	154090939	256355082			255683406	40254564	110225364	17298684	54144640	124487069	46359077		268830542	117938312	126352391
											120953173		70780386	31559864	10181102		12963561				7305643	309265855								125656178		117553623					124107625
											124377993		112734853	40538744	183583542		30387628				18700038											159032064
											124487481		117414178	52693933			30424645				238018063
														65301157			31542239
														119226255			31981130
														125625320			31981436
														261824025			31981873
																	46048263
																	84794649
																	144922690
																	170784840
																	171543888
																	205360920
																	225543580
																	309265069
120	Rattus norvegicus	71043736	58865548	157817336	157786782	57527003	207444690	84781684	166064004	27545350	157820643	293348040	12083617	6981572	6978799	109472338	13592117	189491869	109472066	157822277	61097928	109458516	6978886	293346349	157822213	293347281	172088116	157823421	62899016	293343347	58865806	157817488	25742638	16758356	157822859	157817652	13162314	77812688
										293362921	157821461		157821913	56790293	8393305	62666935	13928884				109469016	157817923	157822139	293348073	157822961	293359176	293359584	293347841	76096338	293345274	157821931	157822417	293346525	157817680		157821307	157786720	293347653
											281332126		157821945	109468304	9506565		16758530				109471044	157820853										157822613					157818503
											293348644		157824136	109478740	16758440		16758966				157823589											293346512
											293360555			157818649			17105368				194474006
														157819103			56090542
														157820379			77157785
														164414419			82654188
														293346064			109477085
																	157787165
																	157820761
																	157822769
																	189027127
																	205360927
121	Macaca mulatta	297283040	ENSMMUT00000014114	109088173	297283241	297294014	109078923	ENSMMUP00000022187	109120259	109130163	109066751	109067903	109049018	109067195	297266291	109130983	109003597	109103647	109067035	109002170	109086335	109105456	109010268	109083346	109037730	297291410	109072197	297286452	297264023	109129073	109087053	109091592	109091564	297275099	109069532	297270907	109003232	109001717
										297298600	297262769		297274750	109096920	297295177	297285197	109033556				109091630	297260354	297269981	297260401	297289195				297300749	297299625		297275532	297284247	297283961		297297106	297290066	297261657
											297266942		297274752	109096924	297299068		109073979				297260106											297283986					297291619
											297270999		297286689	109100029	297301312		109087141				297284655											297297444
											297278741		297304898	109114117			109100738				297300280
											297283378			109114119			109111742
														297264336			109123578
														297288721			109130963
																	218563721
																	297265420
																	297274573
																	297274575
																	297274577
																	297276395
																	297299895
																	297300404
122	Pan troglodytes	114555628	114674504	114629282	332845001	332820947	114602176	ENSPTRP00000059174	114649204	114687974	77736531	114615522	332818160	55628322	114578256	332817774	55648467	332813664	114612577	114555626	55644445	332836919	114627349	114652664	55620583	332824654	332808102	332807490	114581097	ENSPTRG00000020358	55631010	114651903	114663147	114662387	114605345	114623934	114555869	114555433
										332843092	114623642		332818170	114644483	114619235	332860885	55663160				114620035	332855332	332809630	114681205	332868384		332825194	332818316	332833889	ENSPTRG00000008340	114576304	114673746	332858738	114672766		332844599	332823328	332838404
											332809045		332841556	114666396	332822105		114593672				114682722	332857995										114682666					332825112
											332814265		332841569	114666400	332834149		114621168															332845914
											332838854			332814744			114626055
														332814901			114629132
														332839250			114650060
														332864813			332812592
																	332815303
																	332815305
																	332841453
																	332853720
123	Pongo pygmaeus	297665431	297703020	297685997	297697799	297675003	297676170	207080003	297693738	297695876	297664880	297681307	297672193	229576910	297667340	297670137	197097778	297667220	207029904	297665435	297682839	297688145	297664426	297694940	297670971	297678757	297665902	297666655	197102448	297683109	297668125	297694667	297707418	297698698	297677083	297684381	297665318	197098980
										297709556	297668453		297694342	297668823	297682463	297710162	297665152				297699434	297706412	297685591	297706460	297681362		297678792	297672449		297699113	297683388	297698725		297702401			297665320	297665625
											297680584		297711172	297680902	297686856		297668215				297706769											297702848					297677162
											297680586			297680911			297669289				297707319											297707355					297679301
											297684491			297692020			297669291				297712301																297711540
											297692249			297715898			297670141
											297697979			297715902			297673302
																	297681532
																	297684571
																	297685063
																	297685925
																	297694206
																	297694208
																	297694211
																	297703749
																	297703987
																	297710141
124	Homo sapiens	5803167	21361376	13124883	30039694	15529978	21389511	4508017	166063995	4507955	86991432	126723501	4507973	38373693	4503493	28274709	4507503	46852178	91822911	112790163	11276067	38570158	71037377	4504713	157388917	124107614	168693669	157364943	7662184	118498345	21687100	10047144	5729790	24308069	51173735	94721327	110347463	209180475
										156119609	109637782		22547182	39812496	31317228	28376656	4507829				13775236	341914159	205277343	145309322	237681194		172072684	289547571	189409128	291167749	215598940	49087132	29570785	46359075		157276588	116089331	38570115
											110431364		22547201	39812501	209969757	98961133	5032177				18765741							255683379		306922394		118442837					116805342
											119393899		118766337	42263098	237512940		7662494				46430491											154146199
											166706915		270265862	51468067			7706469				77404438
											263190680			67010025			10835246
														125625357			14251215
														218751903			21071074
														223646113			37655157
																	73760403
																	89111943
																	156151371
																	194248077
																	295148161
																	289577125
																	291045138
