# Supplementary material for: A study on the distribution of 37 well conserved families of C2H2 zinc finger genes in eukaryotes
Source: BMC Genomics. 2013 Jun 24;14:420. doi: 10.1186/1471-2164-14-420 (PMC3701560; doi:10.1186/1471-2164-14-420)
Supplement: Additional file 2 — Number of C2H2 zinc finger genes in each of the 37 gene families identified from 124 different organisms. The genomes are listed in the phylogenetic order and block wise appearance of the genes are depicted as colored cells. Colors indicate various taxonomical groups (Light blue: Protists, Green: Plants, Dark blue: Amoebozoans, Purple: Fungus; Yellow: Lower metazoans and Red: Bilaterians). [file 1471-2164-14-420-S2.xlsx]

## Sheet: FAMILIES
TOL	SPP	SF3A2	SF3A3	KIN17	ZFP598	ZFP622	ZMAT2	ZNF207	TF3A	YY1	GLI	ZNF277	ZIC	SP	EGR	ZXD	KLF	KCMF	JAZ	MTF1	SNAIL	OVO	GFI	IA1	FEZ	PRDM13	BLIMP	EVI1	ZEB	ZFHX	ODD/OSR	SPALT	CTCF	OAZ	RREB	DISCO	ZEP	ZNF384/362
1	Trichomonas vaginalis	1	1	1	6	1	1	1
2	Giardia intestinalis	1	1		1	1	1	1
3	Leishmania major	1	1		1	1
4	Leishmania braziliensis	1	1		1	1
5	Leishmania infantum	1	1		1	1
6	Trypanosoma brucei-427	1	1	1	1	1
7	Trypanosoma brucei-Gambiense	1	1	1	1	1
8	Trypanosoma brucei-Treu927	1	1	1	1	1
9	Trypanosoma cruzi-EsmeraldoLike	1	1	1	1	1
10	Trypanosoma cruzi-NonEsmeraldoLike	1	1	1	1	1
11	Babesia bovis	1	1	1	1	1	1	1
12	Toxoplasma gondii	1	1	1		1	1	1
13	Theileria parva	1	1	1	1	1	1	1
14	Theileria annulata	1	1	1	1	1	1	1
15	Plasmodium berghei	1	1	1	1	1	1	1
16	Plasmodium chabaudi	1	1	1	1	1	1	1
17	Plasmodium falciparum	1	1	1	1	1	1	1
18	Plasmodium falciparum-ITA	1	1	1	1	1	1	1
19	Plasmodium knowlesi	1	1	1	1	1	1	1
20	Plasmodium vivax	1	1	1	1	1	1	1
21	Plasmodium yoelii	1	1	1	1	1	1	1
22	Paramecium tetraurelia	1	1	1	2	2	1	1		1
23	Bigelowiella natans	1	1	1	1	1	1
24	Phytophthora ramorum	1	1	1	2	1	1	1	1	1
25	Phytophthora sojae	1		1	2	1	1	1	1	1
26	Thalassiosira pseudonana	1	1	1	1	1	1
27	Phaeodactylum tricornutum	1	1	1	1	1	1
28	Guillardia theta	1	1	1	1	1	1	1		1
29	Cyanidioschyzon merolae	1	1	1	1	1
30	Chlamydomonas reinhardtii	1	1	1	2	1	1	1
31	Coccomyxa spcies	1	1	1	2	1	1	1
32	Micromonas species	1	1	1	1	1	1	1
33	Ostreococcus lucimarinus	1	1	1		1	1
34	Ostreococcus tauri	1	1	1		1	1
35	Physcomitrella patens	1	1	1	1	1	1	1	1	1
36	Brachypodium distachyon	1	1	1	2	1	1	1	1	2
37	Sorghum bicolor	1	1	1	1	1	1	1	1	2
38	Zea mays	1	1	1	2	1	1	1	2	2
39	Eucalyptus grandis	1	1	1	1	1	1	1	1	1
40	Cucumis sativus	1	1	1	1	1	1	1	1	1
41	Arabidopsis lyrata	1	1	1	2	2	1	1	1	1
42	Arabidopsis thaliana	1	1	1	2	2	1	1	1	1
43	Glycine max	1	1	1	1	2	1	1	1	1
44	Vitis vinifera	1	1	1	1	1	1	2	1	1
45	Dictyostelium discoideum	1	1	1	1	1	1	1	1			1	1
46	Entamoeba histolytica	1	1	1	1	1	1			1
47	Encephalitozoon cuniculi	1	1		1						1
48	Agaricus bisporus	1	1	1	1	1	1	1	1		1
49	Laccaria bicolor	1	1	1	1	2	1	1			1
50	Phanerochaete chrysosporium	1	1	1	1	1	1	1			1
51	Serpula lacrymans	1	1	1	1	1	1	1	1		1
52	Sporisorium rellianum	1	1	1	1	1	1	1	1		1
53	Ustilago maydis	1	1	1	1	1	1	1	1		1
54	Puccinia graminis	1	1	1	1	2	1	1	1		1
55	Cryptococcus neoformans	1	1	1	1	1	1	1	1		1
56	Mycosphaerella fijiensis	1	1	1	1	1	1		1		1
57	Aspergillus fumigatus	1	1	1	1	1	1	1	1		1
58	Aspergillus nidulans	1	1	1	1	1	1	1	1		1
59	Aspergillus niger	1	1	1	1	2	1	1	1		1
60	Aspergillus oryzae	1	1	1	1	2	1	1	1		1
61	Penicillium chrysogenum	1	1	1	1	2	1	1	1
62	Blumeria graminis	1	1	1	1	1	1	1	1		1
63	Botrytis cinerea	1	1	1	1	2	1		1		1
64	Ashbya gossypii		1	1	1	1	1	1	1		1
65	Candida albicans	1	1	1	1	2	1	1	1		1
66	Candida glabrata	1	1	1	1	2	1	1	1		1
67	Debaryomyces hansenii	1	1	1	1	1	1	1	1		1
68	Kluyveromyces lactis	1	1	1	1	1	1	1	1		1
69	Saccharomyces cerevisiae	1	1	1	1	1	1	1	1		1
70	Yarrowia lipolytica	1	1	1	1	1	1	1	1
71	Schizosaccharomyces pombe	1	1	1	1	2	1		1
72	Neurospora crassa	1	1	1	1	1		1	1		1
73	Chaetomium globosum	1	1	1	1	1	1		1		1
74	Magnaporthe grisea	1	1	1	1	1	1	1	1		1
75	Monosiga brevicollis	1	1	1	1	1	1	1					1				1	1	1								1	1
76	Trichoplax adhaerens	1	1	1	1	1	1	1		1		1	1	3	1	1	4	1	1		2	1	1	1	1	1
77	Amphimedon queenslandica	1	1	1	1	1	1	1		1	3	1		2	1	1	4	1		1
78	Nematostella vectensis	1	1	1	1	1	1	1	1	2	3	1	5	4	1	1	8	1	1	1	2	1	2	1	3	2
79	Caenorhabditis briggsae	1	1	1	1	1	1	1			3	1	1	2	3		3	1			3	1	1	1	1		1	1	1	2	2	1				1	1	1
80	Caenorhabditis elegans	1	1	1	1	1	1	1			1	1	1	2	3		3	1			3	1	1	1	1		1	1	1	1	2	1				1	1	1
81	Meloidogyne hapla	1	1	1	1	1	1	1		1	2	1		1	1		1				1	1	1	1			1		1	2	1	1				1		1
82	Pristionchus pacificus	2			1	1	1	1		1	1	1	1	1	1		3				1	1	2				2			1	1	1				1	1	1
83	Capitella teleta	1	1	1	1	1	1	1	1	1	3	1	1	5	1	1	7	1	1	1	6	1	1	1	2	1	1	1	1	3	2	1	1	1	1	2	1	1
84	Helobdella robusta	1	1	1	1	1	1		1	2	1	1	4	5	1		10	1			8	3	2	2	2	1	2	2	2	1	2	1	1	1		2	1	1
85	Acyrthosiphon pisum		1	1	4	1	1	1		1	3		1	2	1		3	1	1	1	3	1	2		1	1	1	2	1	1	4	1	2	1	1	1	1	1
86	Aedes aegypti	1	1	1	1	1	1	1	1		3	1	1	3			6	1		1	4	1	2	2	1	1	1	2	1	2	3		1	1		1		2
87	Anopheles gambiae	1	1	1	1	1	1	1	1		3	1	1	3	1		7	1	1	1	4	1	2	2	1	1	1	2	1	1	3	1	1	1	1	1	1	2
88	Culex quinquefasciatus	1	1	1	1	1	1	1	1	1	3	1	1	3	1		6	1	1	1	4	1	3	2	1	1	1	3	1	2	4	1	1	1	1	1	2	2
89	Drosophila melanogaster	1	1	1	1	1	1	1	1	2	3	1	1	3	1		6	1	1	1	7	1	2	2	1	1	1	2	1	1	3	2	1	1	1	2	1	3
90	Drosophila pseudoobscura	1	1	1	1	1	1	1	1	1	3	1	1	3	1		5	1	1	1	5	1	2	2	1	1	1	2	1	1	3	2	1	1	1	2	1	3
91	Apis mellifera	1	1	1	1	1	1	1	1	1	3	1	1	3	1	1	5	1		1	4	1	1	1	2		1	1		1	3	1		1	1		1	3
92	Nasonia vitripennis	1	1		1	1	1	1	1	1	3	1	1	3		1	4	1	1	1	3		2	1	2	1	1	1	1	1	3	1	1		1	1	2	2
93	Bombyx mori	1	1	1	1	1	1	1		1	3	1	1	2	1		4	1	1		3	1	2	1	1	1	1	1	1	1	4	1	1	1	1	2	1
94	Tribolium castaneum	1	1	1	1	1	1	1		1	2	1	1	3	1		5	1			4	1	2	1	1	1	1	2	1	1	3		1	1	1	1	1	2
95	Pediculus humanus	1	1	1	1	1	1	1	1	1	3	1	1	2	1	1	8	1	1		4	1	2	1	2	1	1	2	1	1	3	1	1		2	1	1	2
96	Daphnia pulex	1	1	1	1	1	1	1	1	1	2	1	1	3	1	2	11	1		1	4	1	2	1	2	1	2	1	1	1	2	2	1		1	1	2	2
97	Ixodes scapularis	1	1	1	1	1	1	1	1	1	2	1		2	1	1	6	1	1	1	2	1	2	1	1	1	1	1	1	2	2	1	1	1	1	1	1	1
98	Strongylocentrotus purpuratus	1	1	1	1	1	1	1	1	1	2	1	1	2		1	6	1	1	1	3	1	1	1	1	1	1	1	1	1	1	1	1	1	1	1	1	1
99	Ciona intestinalis	1	1	1	2	1	1	1	1	1	2	1	4	3	1	1	6	1		1	1		1	1			2	2	1	1	2	2	1		1	1		1
100	Branchiostoma floridae	1	1	1	2	1	1	1	1	1	2	1	1	4	1	1	1	1	1	1	2	1	1	1	1	1	1	1	1	2	2	1	1	1		2	1
101	Danio rerio	1	1	1	1	1	1	2	3	2	7	1	7	13	6	1	23	1	1	1	7	3	4	3	2	1	2	2	3	4	2	6	1	2	2	3	3	3
102	Takifugu rubripes	1	1	1	1	1	1	1	3	2	7	1	8	11	6	1	19	1	1	1	7	2	3	3	2	1	3	3	5	4	2	5	1	2	1	2	5	4
103	Tetraodon nigroviridis	1	1	1	1	1	1	1	3	1	7	1	5	11	4	1	15	1	1	1	6	2	1	3	2	1	3	2	5	7	2	6	1	2	3	5	6	4
104	Xenopus silurana tropicalis	1	1	1	1	1	1	1	2	1	4	1	5	9	4	1	16	1	1	1	4	2	2	2	2	1	1	1	2	2	2	4	1	1	1	2	3	2
105	Gallus gallus	1	1	1	1	1	1	1	1	1	3	1	2	5	2	1	14	1	1	1	3	1	2		2	1	1	2	2	2	1	3	1	2	1	1	3	1
106	Meleagris gallopavo	1	1	1	1	1	1	1	1	1	3	1	1	3	1	1	8	1	1	1	3	1	2		2	1	1	2	2	1	1	3	1	2	1	1	2	1
107	Taeniopygia guttata	1	1	1	1	1	1	1	1	1	3	1	3	2	1	1	12	1	1	1	3	1	1	1	2	1	1	2	2	1	1	2	1	1	1	2	4	2
108	Anolis carolinensis	1	1	1	1	1	1	1	1	1	4	1	3	9	1	1	14	1	1	1	4	2	2	1	2	1	1	2	2	2	2	4	1	2	1	2	3	2
109	Monodelphis domestica	2	1	1	1	1	1	1	1	2	4	1	4	7	4	1	12	1	1	1	4	2	2	2	2	1	1	2	2	3	1	4	2	2	1	2	3	2
110	Ornithorhynchus anatinus	1	1	1	1	1	1	1	1	1	6	1	2	2	1	2	14	1	1	1	3	2	3	2	1	1	1	3	3	1	1	3	2	2		2	2
111	Ailuropoda melanoleuca	1	1	1	1	1	1	1	1	1	5	1	3	7	4	2	12	1	1	1	4	3	2	1	2	1	2	2	2	3	2	4	2	2	1	2	3	2
112	Loxodonta africana	1	1	1	1	1	1	1	1	2	6	1	3	9	4	2	12	1	1	1	5	2	2	2	2	1	2	2	1	1	2	3	2	1	1	2	2	2
113	Bos taurus	1	1	1	1	1	1	1	1	1	7	1	4	10	4	2	12	1	1	1	4	2	2	2	2	1	2	2	1	1	2	2	1	2	1	2	3	2
114	Equus caballus	1		1	1	1	1	1	1	2	4	1	4	7	4	1	12	1	1	1	3	2	2	2	2	1	1	2	2	2	2	4	2	2	1	2	3	2
115	Cavia porcellus	1	1	1	1	1	1	1	1	2	6	1	2	7	4	1	15	1	1	1	5	2	2	1	2	1	2	2	2	3	2	4	2	2	1	2	2	2
116	Canis lupus familiaris	1	1	1	1	1	1	1	1	1	6	1	4	8	4	2	12	1	1	1	3	2	2	2	1	1	1	2	2	2	2	4	2	2	1	2	3	2
117	Callithrix jacchus	1	1	1	1	1	1	1	1	2	5	1	5	8	4	2	13	1	1	1	4	2	2	2	2	1	2	1	2	2	2	4	1	2	1	2	3	2
118	Oryctolagus cuniculus	1	1	1		1	1	1	1	1	6	1	1	5	3	2	18	1	1	1	4	1	2	1	1	1	1	1	2	1	2	2	1	2	1	2	3	2
119	Mus musculus	1	1	1	1	1	1	1	1	2	5	1	5	9	4	2	17	1	1	1	5	3	2	2	2	1	1	2	2	3	2	4	2	2	1	2	3	2
120	Rattus norvegicus	1	1	1	1	1	1	1	1	2	5	1	4	9	4	2	14	1	1	1	5	3	2	2	2	2	2	2	2	2	2	4	2	2	1	2	3	2
121	Macaca mulatta	1	1	1	1	1	1	1	1	2	6	1	5	8	4	2	16	1	1	1	5	2	2	2	2	1	1	1	2	2	1	4	2	2	1	2	3	2
122	Pan troglodytes	1	1	1	1	1	1	1	1	2	5	1	4	8	4	2	12	1	1	1	3	3	2	2	2	1	2	2	2	2	2	4	2	2	1	2	3	2
123	Pongo pygmaeus	1	1	1	1	1	1	1	1	2	7	1	3	7	3	2	17	1	1	1	5	2	2	2	2	1	2	2	1	2	2	4	1	2	1	1	5	2
124	Homo sapiens	1	1	1	1	1	1	1	1	2	6	1	5	9	4	3	16	1	1	1	5	2	2	2	2	1	2	3	2	3	2	4	2	2	1	2	3	2
