# Supplementary material for: A study on the distribution of 37 well conserved families of C2H2 zinc finger genes in eukaryotes
Source: BMC Genomics. 2013 Jun 24;14:420. doi: 10.1186/1471-2164-14-420 (PMC3701560; doi:10.1186/1471-2164-14-420)
Supplement: Additional file 3 — ZIP file containing all the HMM profiles used in the study. [file 1471-2164-14-420-S3.zip]

Archive with 3,886 entries (3,885 files):
- Additional file 5/
- Additional file 5/Acyrthosiphon_pisum-BLIMP-328698160.fasta
- Additional file 5/Acyrthosiphon_pisum-CTCF-193596515.fasta
- Additional file 5/Acyrthosiphon_pisum-CTCF-328710605.fasta
- Additional file 5/Acyrthosiphon_pisum-DISCO-328715809.fasta
- Additional file 5/Acyrthosiphon_pisum-EGR-328708213.fasta
- Additional file 5/Acyrthosiphon_pisum-EVI1-328708301.fasta
- Additional file 5/Acyrthosiphon_pisum-EVI1-328722031.fasta
- Additional file 5/Acyrthosiphon_pisum-FEZ-328709859.fasta
- Additional file 5/Acyrthosiphon_pisum-GFI-193622602.fasta
- Additional file 5/Acyrthosiphon_pisum-GFI-328706489.fasta
- Additional file 5/Acyrthosiphon_pisum-GLI-193643376.fasta
- Additional file 5/Acyrthosiphon_pisum-GLI-328710671.fasta
- Additional file 5/Acyrthosiphon_pisum-GLI-328721972.fasta
- Additional file 5/Acyrthosiphon_pisum-JAZ-193631845.fasta
- Additional file 5/Acyrthosiphon_pisum-KCMF-255522782.fasta
- Additional file 5/Acyrthosiphon_pisum-KIN17-193613224.fasta
- Additional file 5/Acyrthosiphon_pisum-KLF-328696831.fasta
- Additional file 5/Acyrthosiphon_pisum-KLF-328705360.fasta
- Additional file 5/Acyrthosiphon_pisum-KLF-328720610.fasta
- Additional file 5/Acyrthosiphon_pisum-MTF1-328721171.fasta
- Additional file 5/Acyrthosiphon_pisum-OAZ-328698689.fasta
- Additional file 5/Acyrthosiphon_pisum-ODD-193587160.fasta
- Additional file 5/Acyrthosiphon_pisum-ODD-328717007.fasta
- Additional file 5/Acyrthosiphon_pisum-ODD-328717009.fasta
- Additional file 5/Acyrthosiphon_pisum-ODD-328717013.fasta
- Additional file 5/Acyrthosiphon_pisum-OVO-328710376.fasta
- Additional file 5/Acyrthosiphon_pisum-PRDM13-328725085.fasta
- Additional file 5/Acyrthosiphon_pisum-RREB-328706037.fasta
- Additional file 5/Acyrthosiphon_pisum-SF3A3-193688052.fasta
- Additional file 5/Acyrthosiphon_pisum-SNAIL-328706512.fasta
- Additional file 5/Acyrthosiphon_pisum-SNAIL-328707418.fasta
- Additional file 5/Acyrthosiphon_pisum-SNAIL-328715692.fasta
- Additional file 5/Acyrthosiphon_pisum-SP-328703640.fasta
- Additional file 5/Acyrthosiphon_pisum-SP-328723526.fasta
- Additional file 5/Acyrthosiphon_pisum-SPALT-328722634.fasta
- Additional file 5/Acyrthosiphon_pisum-YY1-328698085.fasta
- Additional file 5/Acyrthosiphon_pisum-ZEB-328719609.fasta
- Additional file 5/Acyrthosiphon_pisum-ZEP-193695146.fasta
- Additional file 5/Acyrthosiphon_pisum-ZFHX-328700882.fasta
- Additional file 5/Acyrthosiphon_pisum-ZFP362-328723334.fasta
- Additional file 5/Acyrthosiphon_pisum-ZFP598-328699330.fasta
- Additional file 5/Acyrthosiphon_pisum-ZFP598-328699332.fasta
- Additional file 5/Acyrthosiphon_pisum-ZFP598-328702653.fasta
- Additional file 5/Acyrthosiphon_pisum-ZFP598-328710679.fasta
- Additional file 5/Acyrthosiphon_pisum-ZFP622-193598921.fasta
- Additional file 5/Acyrthosiphon_pisum-ZIC-193709217.fasta
- Additional file 5/Acyrthosiphon_pisum-ZMAT2-328712318.fasta
- Additional file 5/Acyrthosiphon_pisum-ZNF207-328717278.fasta
- Additional file 5/Aedes_aegypti-BLIMP-AAEL004255.fasta
- Additional file 5/Aedes_aegypti-CTCF-AAEL014991.fasta
- Additional file 5/Aedes_aegypti-DISCO-AAEL013374.fasta
- Additional file 5/Aedes_aegypti-EVI1-AAEL006442.fasta
- Additional file 5/Aedes_aegypti-EVI1-AAEL017229.fasta
- Additional file 5/Aedes_aegypti-FEZ-AAEL007233.fasta
- Additional file 5/Aedes_aegypti-GFI-AAEL000869.fasta
- Additional file 5/Aedes_aegypti-GFI-AAEL001243.fasta
- Additional file 5/Aedes_aegypti-GLI-AAEL005120.fasta
- Additional file 5/Aedes_aegypti-GLI-AAEL006064.fasta
- Additional file 5/Aedes_aegypti-GLI-AAEL012039.fasta
- Additional file 5/Aedes_aegypti-IA1-AAEL000849.fasta
- Additional file 5/Aedes_aegypti-IA1-AAEL007598.fasta
- Additional file 5/Aedes_aegypti-KCMF-AAEL000469.fasta
- Additional file 5/Aedes_aegypti-KIN17-AAEL000290.fasta
- Additional file 5/Aedes_aegypti-KLF-AAEL003465-PA.fasta
- Additional file 5/Aedes_aegypti-KLF-AAEL004806-PA.fasta
- Additional file 5/Aedes_aegypti-KLF-AAEL006609-PA.fasta
- Additional file 5/Aedes_aegypti-KLF-AAEL008774-PA.fasta
- Additional file 5/Aedes_aegypti-KLF-AAEL010126-PA.fasta
- Additional file 5/Aedes_aegypti-KLF-AAEL010439-PA.fasta
- Additional file 5/Aedes_aegypti-MTF1-AAEL008005.fasta
- Additional file 5/Aedes_aegypti-OAZ-AAEL010310.fasta
- Additional file 5/Aedes_aegypti-ODD-AAEL007450-PA.fasta
- Additional file 5/Aedes_aegypti-ODD-AAEL007453-PA.fasta
- Additional file 5/Aedes_aegypti-ODD-AAEL008961-PA.fasta
- Additional file 5/Aedes_aegypti-OVO-AAEL017521.fasta
- Additional file 5/Aedes_aegypti-PRDM13-AAEL001736.fasta
- Additional file 5/Aedes_aegypti-SF3A2-AAEL012348.fasta
- Additional file 5/Aedes_aegypti-SF3A3-AAEL000394.fasta
- Additional file 5/Aedes_aegypti-SNAIL-AAEL003978.fasta
- Additional file 5/Aedes_aegypti-SNAIL-AAEL005176.fasta
- Additional file 5/Aedes_aegypti-SNAIL-AAEL008336.fasta
- Additional file 5/Aedes_aegypti-SNAIL-AAEL009230.fasta
- Additional file 5/Aedes_aegypti-SP-AAEL003875-PA.fasta
- Additional file 5/Aedes_aegypti-SP-AAEL007840-PA.fasta
- Additional file 5/Aedes_aegypti-SP-AAEL012404-PA.fasta
- Additional file 5/Aedes_aegypti-TF3A-AAEL013975.fasta
- Additional file 5/Aedes_aegypti-ZEB-AAEL002451.fasta
- Additional file 5/Aedes_aegypti-ZFHX-AAEL002335-PA.fasta
- Additional file 5/Aedes_aegypti-ZFHX-AAEL003558-PA.fasta
- Additional file 5/Aedes_aegypti-ZFP362-AAEL002763.fasta
- Additional file 5/Aedes_aegypti-ZFP362-AAEL004799.fasta
- Additional file 5/Aedes_aegypti-ZFP598-AAEL003489.fasta
- Additional file 5/Aedes_aegypti-ZFP622-AAEL003385.fasta
- Additional file 5/Aedes_aegypti-ZIC-AAEL001344.fasta
- Additional file 5/Aedes_aegypti-ZMAT2-AAEL001945.fasta
- Additional file 5/Aedes_aegypti-ZNF207-AAEL005736.fasta
- Additional file 5/Aedes_aegypti-ZNF277-AAEL009394.fasta
- Additional file 5/Agaricus_bisporus-GLI-78141.fasta
- Additional file 5/Agaricus_bisporus-KIN17-194005.fasta
- Additional file 5/Agaricus_bisporus-SF3A2-68031.fasta
- Additional file 5/Agaricus_bisporus-SF3A3-140137.fasta
- Additional file 5/Agaricus_bisporus-TF3A-204147.fasta
- Additional file 5/Agaricus_bisporus-ZFP598-148311.fasta
- Additional file 5/Agaricus_bisporus-ZFP622-186124.fasta
- Additional file 5/Agaricus_bisporus-ZMAT2-69603.fasta
- Additional file 5/Agaricus_bisporus-ZNF207-189528.fasta
- Additional file 5/Ailuropoda_melanoleuca-BLIMP-301755042.fasta
- Additional file 5/Ailuropoda_melanoleuca-BLIMP-301780220.fasta
- Additional file 5/Ailuropoda_melanoleuca-CTCF-301759475.fasta
- Additional file 5/Ailuropoda_melanoleuca-CTCF-301766124.fasta
- Additional file 5/Ailuropoda_melanoleuca-DISCO-301776699.fasta
- Additional file 5/Ailuropoda_melanoleuca-DISCO-301781680.fasta
- Additional file 5/Ailuropoda_melanoleuca-EGR-301757942.fasta
- Additional file 5/Ailuropoda_melanoleuca-EGR-301758136.fasta
- Additional file 5/Ailuropoda_melanoleuca-EGR-301758611.fasta
- Additional file 5/Ailuropoda_melanoleuca-EGR-301774725.fasta
- Additional file 5/Ailuropoda_melanoleuca-EVI1-301764098.fasta
- Additional file 5/Ailuropoda_melanoleuca-EVI1-301768106.fasta
- Additional file 5/Ailuropoda_melanoleuca-FEZ-301759283.fasta
- Additional file 5/Ailuropoda_melanoleuca-FEZ-301767290.fasta
- Additional file 5/Ailuropoda_melanoleuca-GFI-301777992.fasta
- Additional file 5/Ailuropoda_melanoleuca-GFI-301787547.fasta
- Additional file 5/Ailuropoda_melanoleuca-GLI-301756677.fasta
- Additional file 5/Ailuropoda_melanoleuca-GLI-301759965.fasta
- Additional file 5/Ailuropoda_melanoleuca-GLI-301761322.fasta
- Additional file 5/Ailuropoda_melanoleuca-GLI-301764409.fasta
- Additional file 5/Ailuropoda_melanoleuca-GLI-301778475.fasta
- Additional file 5/Ailuropoda_melanoleuca-IA1-301774899.fasta
- Additional file 5/Ailuropoda_melanoleuca-JAZ-ENSAMEP00000006108.fasta
- Additional file 5/Ailuropoda_melanoleuca-KCMF-301774957.fasta
- Additional file 5/Ailuropoda_melanoleuca-KIN17-301788658.fasta
- Additional file 5/Ailuropoda_melanoleuca-KLF-301757145.fasta
- Additional file 5/Ailuropoda_melanoleuca-KLF-301757147.fasta
- Additional file 5/Ailuropoda_melanoleuca-KLF-301757878.fasta
- Additional file 5/Ailuropoda_melanoleuca-KLF-301762139.fasta
- Additional file 5/Ailuropoda_melanoleuca-KLF-301765422.fasta
- Additional file 5/Ailuropoda_melanoleuca-KLF-301771229.fasta
- Additional file 5/Ailuropoda_melanoleuca-KLF-301771664.fasta
- Additional file 5/Ailuropoda_melanoleuca-KLF-301772276.fasta
- Additional file 5/Ailuropoda_melanoleuca-KLF-301774456.fasta
- Additional file 5/Ailuropoda_melanoleuca-KLF-301775438.fasta
- Additional file 5/Ailuropoda_melanoleuca-KLF-301781883.fasta
- Additional file 5/Ailuropoda_melanoleuca-KLF-301785516.fasta
- Additional file 5/Ailuropoda_melanoleuca-MTF1-301777045.fasta
- Additional file 5/Ailuropoda_melanoleuca-OAZ-301753735.fasta
- Additional file 5/Ailuropoda_melanoleuca-OAZ-301756829.fasta
- Additional file 5/Ailuropoda_melanoleuca-ODD-301756380.fasta
- Additional file 5/Ailuropoda_melanoleuca-ODD-301758382.fasta
- Additional file 5/Ailuropoda_melanoleuca-OVO-301762540.fasta
- Additional file 5/Ailuropoda_melanoleuca-OVO-301771107.fasta
- Additional file 5/Ailuropoda_melanoleuca-OVO-301779401.fasta
- Additional file 5/Ailuropoda_melanoleuca-PRDM13-301788662.fasta
- Additional file 5/Ailuropoda_melanoleuca-RREB-301758458.fasta
- Additional file 5/Ailuropoda_melanoleuca-SF3A2-301777049.fasta
- Additional file 5/Ailuropoda_melanoleuca-SF3A3-301781072.fasta
- Additional file 5/Ailuropoda_melanoleuca-SNAIL-301754383.fasta
- Additional file 5/Ailuropoda_melanoleuca-SNAIL-301755144.fasta
- Additional file 5/Ailuropoda_melanoleuca-SNAIL-301766238.fasta
- Additional file 5/Ailuropoda_melanoleuca-SNAIL-301773414.fasta
- Additional file 5/Ailuropoda_melanoleuca-SP-301762252.fasta
- Additional file 5/Ailuropoda_melanoleuca-SP-301762904.fasta
- Additional file 5/Ailuropoda_melanoleuca-SP-301762906.fasta
- Additional file 5/Ailuropoda_melanoleuca-SP-301774062.fasta
- Additional file 5/Ailuropoda_melanoleuca-SP-301775789.fasta
- Additional file 5/Ailuropoda_melanoleuca-SP-301775791.fasta
- Additional file 5/Ailuropoda_melanoleuca-SP-301791045.fasta
- Additional file 5/Ailuropoda_melanoleuca-SPALT-301754357.fasta
- Additional file 5/Ailuropoda_melanoleuca-SPALT-301756851.fasta
- Additional file 5/Ailuropoda_melanoleuca-SPALT-301769985.fasta
- Additional file 5/Ailuropoda_melanoleuca-SPALT-301784889.fasta
- Additional file 5/Ailuropoda_melanoleuca-TF3A-301783611.fasta
- Additional file 5/Ailuropoda_melanoleuca-YY1-301756258.fasta
- Additional file 5/Ailuropoda_melanoleuca-ZEB-301760450.fasta
- Additional file 5/Ailuropoda_melanoleuca-ZEB-301770159.fasta
- Additional file 5/Ailuropoda_melanoleuca-ZEP-301753670.fasta
- Additional file 5/Ailuropoda_melanoleuca-ZEP-301760323.fasta
- Additional file 5/Ailuropoda_melanoleuca-ZEP-301780984.fasta
- Additional file 5/Ailuropoda_melanoleuca-ZFHX-301771406.fasta
- Additional file 5/Ailuropoda_melanoleuca-ZFHX-301775059.fasta
- Additional file 5/Ailuropoda_melanoleuca-ZFHX-301776448.fasta
- Additional file 5/Ailuropoda_melanoleuca-ZFP362-301772962.fasta
- Additional file 5/Ailuropoda_melanoleuca-ZFP362-301773750.fasta
- Additional file 5/Ailuropoda_melanoleuca-ZFP598-301782297.fasta
- Additional file 5/Ailuropoda_melanoleuca-ZFP622-301778321.fasta
- Additional file 5/Ailuropoda_melanoleuca-ZIC-301758134.fasta
- Additional file 5/Ailuropoda_melanoleuca-ZIC-301767582.fasta
- Additional file 5/Ailuropoda_melanoleuca-ZIC-301769083.fasta
- Additional file 5/Ailuropoda_melanoleuca-ZMAT2-301753571.fasta
- Additional file 5/Ailuropoda_melanoleuca-ZNF207-301753150.fasta
- Additional file 5/Ailuropoda_melanoleuca-ZNF277-301758486.fasta
- Additional file 5/Ailuropoda_melanoleuca-ZXD-301775442.fasta
- Additional file 5/Ailuropoda_melanoleuca-ZXD-301790844.fasta
- Additional file 5/Amphimedon_queenslandica-EGR-340370814.fasta
- Additional file 5/Amphimedon_queenslandica-GLI-340376833.fasta
- Additional file 5/Amphimedon_queenslandica-GLI-340378687.fasta
- Additional file 5/Amphimedon_queenslandica-GLI-340381820.fasta
- Additional file 5/Amphimedon_queenslandica-KCMF-340370862.fasta
- Additional file 5/Amphimedon_queenslandica-KIN17-340371273.fasta
- Additional file 5/Amphimedon_queenslandica-KLF-340372899.fasta
- Additional file 5/Amphimedon_queenslandica-KLF-340378717.fasta
- Additional file 5/Amphimedon_queenslandica-KLF-340379599.fasta
- Additional file 5/Amphimedon_queenslandica-KLF-340379601.fasta
- Additional file 5/Amphimedon_queenslandica-MTF1-340375370.fasta
- Additional file 5/Amphimedon_queenslandica-SF3A2-340370260.fasta
- Additional file 5/Amphimedon_queenslandica-SF3A3-340371467.fasta
- Additional file 5/Amphimedon_queenslandica-SP-340377395.fasta
- Additional file 5/Amphimedon_queenslandica-SP-340379004.fasta
- Additional file 5/Amphimedon_queenslandica-YY1-340374075.fasta
- Additional file 5/Amphimedon_queenslandica-ZFP598-340376696.fasta
- Additional file 5/Amphimedon_queenslandica-ZFP622-340378866.fasta
- Additional file 5/Amphimedon_queenslandica-ZMAT2-340379603.fasta
- Additional file 5/Amphimedon_queenslandica-ZNF207-340371935.fasta
- Additional file 5/Amphimedon_queenslandica-ZNF277-340382140.fasta
- Additional file 5/Amphimedon_queenslandica-ZXD-340378238.fasta
- Additional file 5/Anolis_carolinensis-BLIMP-327261715.fasta
- Additional file 5/Anolis_carolinensis-CTCF-327281289.fasta
- Additional file 5/Anolis_carolinensis-DISCO-327263363.fasta
- Additional file 5/Anolis_carolinensis-DISCO-327289075.fasta
- Additional file 5/Anolis_carolinensis-EGR-327277492.fasta
- Additional file 5/Anolis_carolinensis-EVI1-327266830.fasta
- Additional file 5/Anolis_carolinensis-EVI1-327287384.fasta
- Additional file 5/Anolis_carolinensis-FEZ-327273217.fasta
- Additional file 5/Anolis_carolinensis-FEZ-327277774.fasta
- Additional file 5/Anolis_carolinensis-GFI-327270731.fasta
- Additional file 5/Anolis_carolinensis-GFI-327290427.fasta
- Additional file 5/Anolis_carolinensis-GLI-327260249.fasta
- Additional file 5/Anolis_carolinensis-GLI-327263461.fasta
- Additional file 5/Anolis_carolinensis-GLI-327271147.fasta
- Additional file 5/Anolis_carolinensis-GLI-327275245.fasta
- Additional file 5/Anolis_carolinensis-IA1-327270582.fasta
- Additional file 5/Anolis_carolinensis-JAZ-327280462.fasta
- Additional file 5/Anolis_carolinensis-KCMF-327282696.fasta
- Additional file 5/Anolis_carolinensis-KIN17-ENSACAP00000004162.fasta
- Additional file 5/Anolis_carolinensis-KLF-327261263.fasta
- Additional file 5/Anolis_carolinensis-KLF-327263259.fasta
- Additional file 5/Anolis_carolinensis-KLF-327265978.fasta
- Additional file 5/Anolis_carolinensis-KLF-327267887.fasta
- Additional file 5/Anolis_carolinensis-KLF-327267889.fasta
- Additional file 5/Anolis_carolinensis-KLF-327269404.fasta
- Additional file 5/Anolis_carolinensis-KLF-327271051.fasta
- Additional file 5/Anolis_carolinensis-KLF-327274446.fasta
- Additional file 5/Anolis_carolinensis-KLF-327277685.fasta
- Additional file 5/Anolis_carolinensis-KLF-327278134.fasta
- Additional file 5/Anolis_carolinensis-KLF-327278657.fasta
- Additional file 5/Anolis_carolinensis-KLF-327283125.fasta
- Additional file 5/Anolis_carolinensis-KLF-327284506.fasta
- Additional file 5/Anolis_carolinensis-KLF-327286881.fasta
- Additional file 5/Anolis_carolinensis-MTF1-327284455.fasta
- Additional file 5/Anolis_carolinensis-OAZ-327269867.fasta
- Additional file 5/Anolis_carolinensis-OAZ-327278605.fasta
- Additional file 5/Anolis_carolinensis-ODD-327261359.fasta
- Additional file 5/Anolis_carolinensis-ODD-327283844.fasta
- Additional file 5/Anolis_carolinensis-OVO-327270343.fasta
- Additional file 5/Anolis_carolinensis-OVO-327291227.fasta
- Additional file 5/Anolis_carolinensis-PRDM13-ENSACAP00000020284.fasta
- Additional file 5/Anolis_carolinensis-RREB-327281789.fasta
- Additional file 5/Anolis_carolinensis-SF3A2-327284435.fasta
- Additional file 5/Anolis_carolinensis-SNAIL-327271852.fasta
- Additional file 5/Anolis_carolinensis-SNAIL-327277604.fasta
- Additional file 5/Anolis_carolinensis-SNAIL-327287780.fasta
- Additional file 5/Anolis_carolinensis-SNAIL-327291703.fasta
- Additional file 5/Anolis_carolinensis-SP-327263967.fasta
- Additional file 5/Anolis_carolinensis-SP-327263969.fasta
- Additional file 5/Anolis_carolinensis-SP-327274603.fasta
- Additional file 5/Anolis_carolinensis-SP-327275782.fasta
- Additional file 5/Anolis_carolinensis-SP-327275784.fasta
- Additional file 5/Anolis_carolinensis-SP-327277838.fasta
- Additional file 5/Anolis_carolinensis-SP-327281908.fasta
- Additional file 5/Anolis_carolinensis-SP-327283173.fasta
- Additional file 5/Anolis_carolinensis-SP-327283484.fasta
- Additional file 5/Anolis_carolinensis-SPALT-327270000.fasta
- Additional file 5/Anolis_carolinensis-SPALT-327278576.fasta
- Additional file 5/Anolis_carolinensis-SPALT-327278596.fasta
- Additional file 5/Anolis_carolinensis-SPALT-327292246.fasta
- Additional file 5/Anolis_carolinensis-TF3A-327281665.fasta
- Additional file 5/Anolis_carolinensis-YY1-327280298.fasta
- Additional file 5/Anolis_carolinensis-ZEB-327260673.fasta
- Additional file 5/Anolis_carolinensis-ZEB-327274502.fasta
- Additional file 5/Anolis_carolinensis-ZEP-327261883.fasta
- Additional file 5/Anolis_carolinensis-ZEP-327277714.fasta
- Additional file 5/Anolis_carolinensis-ZEP-327286689.fasta
- Additional file 5/Anolis_carolinensis-ZFHX-327269681.fasta
- Additional file 5/Anolis_carolinensis-ZFHX-327285486.fasta
- Additional file 5/Anolis_carolinensis-ZFP362-327283560.fasta
- Additional file 5/Anolis_carolinensis-ZFP362-327286330.fasta
- Additional file 5/Anolis_carolinensis-ZFP598-327287579.fasta
- Additional file 5/Anolis_carolinensis-ZFP622-327270146.fasta
- Additional file 5/Anolis_carolinensis-ZIC-327266908.fasta
- Additional file 5/Anolis_carolinensis-ZIC-327267003.fasta
- Additional file 5/Anolis_carolinensis-ZIC-327267927.fasta
- Additional file 5/Anolis_carolinensis-ZMAT2-327270317.fasta
- Additional file 5/Anolis_carolinensis-ZNF207-327276952.fasta
- Additional file 5/Anolis_carolinensis-ZNF277-327272958.fasta
- Additional file 5/Anolis_carolinensis-ZXD-327266057.fasta
- Additional file 5/Anopheles_gambiae-BLIMP-AGAP006592.fasta
- Additional file 5/Anopheles_gambiae-CTCF-AGAP005555.fasta
- Additional file 5/Anopheles_gambiae-DISCO-AGAP001106.fasta
- Additional file 5/Anopheles_gambiae-EGR-AGAP002773.fasta
- Additional file 5/Anopheles_gambiae-EVI1-AGAP008230.fasta
[truncated: 3,586 more entries]
