# Supplementary material for: A study on the distribution of 37 well conserved families of C2H2 zinc finger genes in eukaryotes
Source: BMC Genomics. 2013 Jun 24;14:420. doi: 10.1186/1471-2164-14-420 (PMC3701560; doi:10.1186/1471-2164-14-420)
Supplement: Additional file 3 — ZIP file containing all the HMM profiles used in the study. [file 1471-2164-14-420-S3.zip › Additional file 5/Acyrthosiphon_pisum-ZFHX-328700882.fasta]

>lcl|328700882 unnamed protein product
MPSPIPIQSSSPTGGGLVDCAAGWTTDTPSETISAAISNNAAAAAVVVADMSPEEEQSSSPVTGVIAGREDEERRLTSPP
SGSKFDSVASKPDAESESWANSSDVEKFDGKIVYNPDGSAYIIEDNSELSEDDGVDLPSELLGSGSIVDGRGVNLSQAEV
FPQIANAFYVSRANYGDLYEQQQQQQQTNSAPAAAALNRVFQDKKIVPEVPVMHSYRVYTVRDKAGAPDSRTPPLSNDCS
TVPVKPILMCFICKLSFGYAKSFVAHATGEHGVTLQEDEYNILGHKNASAIVQCVGKEKEPLVSFLEPLALSANKAHTRT
ASPSQSSSSSSPSAAHKVPNAFINDGNRSSSSDGGGGSGGDQKGCPESLVVHRRNATPPTSSPSVNTVPETSVSLPQSGS
PRSNVNSFSISKNNNCSNKAAASAASGRSSMYDCIMDLTRKSPISALAVSSGTSARSNSASPGASPSPGTTLSPQLISGG
APLSYPQPPPNFMTGTTIGVCPDHMNGRPSGVDCARCELILSSSRLGGVGGSLVGMHSRNSCKTLKCPKCNWHYKYQETL
EIHMKEKHPESETSCVYCIAGQPHPRLARGETYTCGYKPYRCEVCNYSTTTKGNLSIHMQSDKHLNNMQELQNGGVAGTE
MQRHQASSPSQHPKQSSAMSPGSTSSQHPAMNSPMINQKPKPTFRCEVCNYETNVARNLRIHMTSEKHTHNIMVLQQSVK
HMQTLNALQTHHQQQMNFESLMHFHPGLTLPGDKPPPHSEAALADMAYNQALIIQMMTGGQMPPHFTGDVSPHVDTDIGL
NPETMEPPPEPVDKNPNFMFQCSTCSTFVTDSLETLSHHLSTDRTKVREQEILTVVAGNYICNLCTYKTNLKANFQLHCK
TDKHLQRLQHVNHVKEGGPQNEWKLKYMSSPGGVQVRCNACDYYTNSTHKLQLHCSGQRHEAASLLFRYLRDNDAGDASV
YHCLLCEFSSKDKLPLLQHVRTVKHMQMEQLHQMQRRSDGKDIQTDINMVFQVTSAPQTSMSVDSDQEQDRENKGDNESQ
NMSMDAMKAESSEQFELDSNRNSPKITEGQEHLTPTDQKKNELYCPLCQDVFEDLINFEKHLMNIHSVNSEGLQRLLSLV
NQSHWLNTTKSSQQSPPHTSNSPPSPDLDKSIEKSDENQEQDTDENKCPTCQKVCKNIDDLCQHQNDTGHVEVKQTPNGP
GYLCWKKGCNLYFTTVQNLHIHFREVHAGQQNILVSEKHVYKYRCNQCSLAFKTLDKLQAHSQYHAIRDLTKCILCRRSF
RTVATFQKHLQTAHPDLAQADLEALKQNSMLQFEQSADEKMEIDESVDDEEEKDDEPECDNSDDSIAFKQQQLIEDYMNG
QTLAEDGYNDSERKYKCHRCKVAFTNQKYLTHHNKTLLHRKGEKQTYPMEKYLDPNRPFKCEVCKESFTQKNILLVHYNS
VLHLHKLKRSMQEQQQQLNNNNTPIVSNNSSFAAMNAASKTSGSTSEDDDKKPYKCNICKVAYTQGSTLDIHMRSVLHQT
RASKLHDLALAGQVDLTKPIIEQPEQGSRPPSQNRQDAESQASCKDDQQQLQLPQQQQQQQQQHNHHQKGNQLSCQRCNA
LFSNQDQLNTHQQLYCMFGTPMSMLPMNPTLAFAANNLSASVQGPKSPSQQLTLTEEQLLKVPLALQGKKHSHMYKLLES
YGFDLVMQFNENHQKRKENEKLLQELTAHLEMEHQANAVKEEINEINEEDTGDLPEVAKSTCVHCNKEFSSVWVLKAHCE
EVHKDLVPFDFLEKYAKQIKCEIEKKGNEPPTANTTTSLPSSTSVSTTTTPTARIGSPSEDVSVKMENEQDIEAQAENVD
YMSNAATSSTGEPSNVNMSGVPPNIPLSVAQHLNEMQAAFNAMAASQLTQQLQQFNPMMVASMAGLGMGLPLGLNMQALA
AMNLQPPLVPMMMPPPNFESIMGSQQNTMFQQQPSSMDPTGILAKQQQLLQQQQQVQQNSQQKRARTRITDDQLKILRAH
FDINNSPSEDQIQEMASQSGLPPKVIKHWFRNTLFKERQRNKDSPYNFNNPPSTTLNLEEYEKTGEAKVMPLTQPIPIIE
NTDVVVIKEAPKTPTFAKKKPLQTSTPNNNTVVRAQSQTPTFPQQQTFAQNFSRPFTTQSLESPVKMESQVKPEPKDAET
SQPETKFPWGNPESPSKRRDSVEEKQNLYIHHDRGSPLDLNAAENLTLSSILTSQHQEMNMSNAISTSNMLPPKISASSF
TSPPQMSVTTQSGPRSISPGRSPNSSDGFPHSIMMNQSSGGSGGSTSSGKRANRTRFTDCQIKVLQEFFENNAYPKDDDL
EYLSKLLNLSPRVIVVWFQNARQKARKVYENQPAVEPAPGIVEEGSNRFQRTPGLNYQCNKCLLVFQRYYELIRHQKTHC
FKEEDAKRSAQAQAAAAHIAAALSSEDSNSSTVENHQGQSANSNPMTPTPTPTPSLTYPTSPIQTSSSHDKENVYNCEHC
TSVFTKLDQWKEHQQVHLMNPNLFPTYHPESAFGILQQQAQLHQQQQQQQQQLQQQQSQSQQMSGTSELNANPTSLILSM
MQQNNKRSFDEFDDHSDKETEFTKDKRLRTTILPEQLDYLYQKYQIESNPSRKMLESIAQEVGLKKRVVQVWFQNTRARE
RKGQFRAHSQAINKRCPFCSAIFKIKSALESHLQTKHPEQCSRGYINVDNIPDEDVSMDSFASSQMSEIGQKNQTYASNP
YYQNAEDVENLGKMYQESLKRYMEEMQQSSMQNGVLSEGGEKTKPEGDSPLDLSKPVDLRMDQEQDDDEDSMSECTDIMD
DESPASPASSTQSGQQRVNAPGGSSSSQNKRYRTQMSNVQVKVMKALFDDYKTPTMGECEMLGREIGLAKRVVQVWFQNA
RAKEKKYKLQTKQNQDLTGPPDECKYCRFKYTHKYSVQDHIFTSRHIALVKQHVESRMSVSDMSGNCSDGDFTVPPNPGD
PHNNNLPNQQVNQMQMLQLAGLIGQSPVAQAVAMATIAKLDGKDQSQMTAEELALLPHLYNLGVTFQQGFMHPGTAMMTS
PG
