# Supplementary material for: A study on the distribution of 37 well conserved families of C2H2 zinc finger genes in eukaryotes
Source: BMC Genomics. 2013 Jun 24;14:420. doi: 10.1186/1471-2164-14-420 (PMC3701560; doi:10.1186/1471-2164-14-420)
Supplement: Additional file 3 — ZIP file containing all the HMM profiles used in the study. [file 1471-2164-14-420-S3.zip › Additional file 5/Ailuropoda_melanoleuca-ZEB-301770159.fasta]

>lcl|301770159 unnamed protein product
MQVLLMPNGALSEDLVYAGSDETVVITNYNTVVETNSDSDDEDKLHIVEEESITDAADCEGGVPEDDLPTDQTVLPGGSE
REGSAKSCWEDDAGKEGQEILGPEAQADEAGCAVKDDECDSDAENEQNHDPNVEEFLQQQDTAVIYPEAPEEDQRQGTPE
ASGHDDNGTPDAFSQLLTCPYCDRGYKRFTSLKEHIKYRHEKNEDNFSCSLCSYTFAYRTQLERHMTSHKSGRDQRHVTQ
SGGNRKFKCTECGKAFKYKHHLKEHLRIHSGEKPYECPNCKKRFSHSGSYSSHISSKKCISLMPVNGRPRTGLKTPQCSS
PSLSASPGSPTRPQIRQKIENKPLQEQLSINQIKTEPVDYEFKPIVVASGINCSTPLQNGVFSGGGPLQATSSPQGVVQA
VVLPTVGLVSPISINLSDIQNVLKVAVDGNVIRQVLENNQANLASKEQETINASSIQQGGHSVISAISLPLVDQDGTTKI
IINYSLEQPSQLQVVPQNLKKENPVPTNSCKSEKLPEDLTVKLEKDKSFEGGVNDSTCLLCDECPGDINALPELKHYDLK
QPSQPPPLPAPEAEKPESSVSSGGDGNLSPSQPPLKNLLSLLKAYYALNAQPSAEELSKIADSVNLPLDVVKKWFEKMQA
GQISVQSSEPSSPEPGRVNIPAKSNEQPQCTNANEPPDSTAELQSPLKMSDSPVLPAGSPINGSRSSPPSPSPLNLSSSR
NTQGYLYTAESAQEEPQIEPLDLSLPKQQGELLERSTITSVYQNSVYSVQEEPLNLSCTKKEPQKDSCVTDSEPVVNVIP
PSANPINIAIPTVTAQLPTIVAIADQNSVPCLRALAANKQTILIPQVAYTYSTTVSPAVQEAPLKVIQPNGNQDERQDTS
SEGVSNVEDQNDSDSTPPKKKMRKTENGMYACDLCDKIFQKSSSLLRHKYEHTGKRPHECGICKKAFKHKHHLIEHMRLH
SGEKPYQCDKCGKRFSHSGSYSQHMNHRYSYCKREAEERDSAEQEEAGPEVLASEHAGARASPSQADSDERESLTREEDE
DSEKEEEEEEDKEMEELQEEKECEKPQGEEEEEEEEEMEEEEGEEAENEGEEAKTEGLMKEDDAVNQASSLEQKVSKNSE
QVSEEKTNEA
