# Supplementary material for: A study on the distribution of 37 well conserved families of C2H2 zinc finger genes in eukaryotes
Source: BMC Genomics. 2013 Jun 24;14:420. doi: 10.1186/1471-2164-14-420 (PMC3701560; doi:10.1186/1471-2164-14-420)
Supplement: Additional file 3 — ZIP file containing all the HMM profiles used in the study. [file 1471-2164-14-420-S3.zip › Additional file 5/Ailuropoda_melanoleuca-ZFHX-301775059.fasta]

>lcl|301775059 unnamed protein product
METCDSPPISRQENGQSTSKLCGTTQLDNEVPEKVAGMEPDRENSSTDDNLKTDERKSEVLLGFSVENAAATQVTSAKEI
PCNECATSFPSLQKYMEHHCPNARLPILKDDNESEISELEDSDVENLTGEIVYQPDGSAYIIEDSKESGQNAQTGANSKL
FSTAMFLDSLASAGEKSDQSASGPLSFYPQIINTFHIASSLGKPFTADQAFPNTSALAGVGPVLHSFRVYDLRHKREKDY
LTSDGSAKNSCVSKDVPNNVDLSKFDGCVSDGKRKPVLMCFLCKLSFGYIRSFVTHAVHDHRMTLNEEEQKLLGNKCVSA
IIQGIGKDKEPLISFLEPKKSTSVYPHFSTTNLIGPDPTFRGLWSAFHVENGDSLPAGFAFLKGSASTSSPAEQPLGITP
MPKAEVNLGGLSSLVVNTPITSVSLSHSSSESSKMSESKDQENNCERPKESNVLHPNGECPVKSEPTEAGDEDDEDAYSN
ELDDEEALGELTDSIGNKDFPLLNQSISPLSSSVLKFIEKGTSSSSAAVSDDAEKKKQTAAVRASGGVANNYGIGGKDFA
EAGASKDSATAAHASETARGDEDSSATPHQHGFTPSTPGTPGPGGDGSPGSGIECPKCDTVLGSSRSLGGHMTMMHSRNS
CKTLKCPKCNWHYKYQQTLEAHMKEKHPEPGGSCVYCKTGQPHPRLARGESYTCGYKPFRCEVCNYSTTTKGNLSIHMQS
DKHLNNVQNLQNGNGEQVFGHSAPAPNTSLSGCGTPSPSKPKQKPTWRCEVCDYETNVARNLRIHMTSEKHMHNMMLLQQ
NMKQIQHNLHLGLAPAEAELYQYYLAQNIGLTGMKLENPTDPQLMINPFQLDPATAAALAPGLVNNELPPEIRLASGQLM
GDDLSLLTAGELSPYISDPALKLFQCAVCNKFTSDSLEALSVHVSSERSLPEEEWRAVIGDIYQCKLCNYNTQLKANFQL
HCKTDKHMQKYQLVAHIKEGGKSNEWRLKCIAIGNPVHLKCNACDYYTNSVDKLRLHTTNHRHEAALKLYKHLQKQEGAV
NSESCYYYCAVCDYSTKVKLNLVQHVRSVKHQQTEGLRKLQLHQQGLAPEEDNLSEIFFVKDCPPNELETASLGARTCED
DLTEQQLRATSEEQSEEVDGAAKPGAVAEEEEKDTSERDNSEGKNSKKDSGIITPEKELKVSVGGGTQPLLLAKEEDVAT
KRSKPTEDNKFCHEQFFQCPYCNYNSRDQSRIQMHVLSQHSVQPVICCPLCQDVLSNKMHLQLHLTHLHSVSPDCVEKLL
MTVPVPDVIMPNSLLLPAAASEKSERDTPAAIPAEGSGKYSGESLVDDKSMAGLDDSKASVEIKSEEQKPSKEPMEVSEW
NKNSSKDVKLPDTLQDQLSEQQKRQPLSVSDRHVYKYRCNHCSLAFKTMQKLQIHSQYHAIRAATMCNLCQRSFRTFQAL
KKHLEAGHPELSEAELQQLYASLPVNGELWAESETMAQDDHALEQEMEREYEVDHEGKASPVGSDSSSIPEDMGSEPKRT
LPFRKGPNFTMEKFLDPSRPYKCTVCKESFTQKNILLVHYNSVSHLHKLKKVLQEASSPVPQETNSSTDNKPYKCSICNV
AYSQSSTLEIHMRSVLHQTKARAAKLEPSGHVAGGHSLAANSSPGQGMLDSMSLATISSKDTHLDAKELNKKPSPELISA
QPPHHPLQSPAQIQMQLQHELQQQAAFFQPQFLNPAFLPHFPVTPEALLQFQQPQFLFPFYIPGTEFSLGPDLGLPGSAT
FGMPGMTGMAGSLLEDLKQQIQTQHHVGQTQLQILQQQAQQYQATQPPLQPQKQPQQQPQQQPQQQQQQVASKLLKPEQA
NIASADGPIMKDVPSYKEVEEIVEKQEKPKQEHPSEGEGPKEGKDTKKQKSLEPCIPPPRIASGARGNAAKALLENFGFE
LVIQYNENRQKVQKKGKSGEGENTDKLECATCGKLFSNVLILKSHQEHVHGQFFPYGALEKFARQYREAYDKLYPISPSS
PETPPPPPPPPPLPPAPPQSSSLGPVKLPSTVSTPLQAPPPTPPPXLDLPLFPSIMMQPVQHPALPPQLALQLPQMDTLS
ADLTQLCQQQLGLDPNFLRHSQFKRPRTRITDDQLKILRAYFDINNSPSEEQIQEMAEKSGLSQKVIKHWFRNTLFKERQ
RNKDSPYNFSNPPITVLEDIRIDPQPSSLEHYKSDASFSKRSSRTRFTDYQLRVLQDFFDTNAYPKDDEIEQLSTVLNLP
TRVIVVWFQNARQKARKSYENQADTKDNEKRELTNERYIRTSTMQYQCKKCSVVFPRIFDLITHQKKQCYKDEDDDAQDE
SQTEDSLDAADQAVYKHCSASGQPEAAKGPAAPAASSGSGASTPLMPSPKPELEKTSPKPEYPTEKPKQSDPTPPSQGTK
PALPLASTSSDPPQSSAAPPQPQPPKQPQLIGRPPSASQTPVPSSPLQISMTSLQNSLPPQLLQYQCDQCTVAFPTLELW
QEHQHMHFLAAQNQFLHSPFLERPMDMPYMIFDPNNPLMTGQLLSGSLTQMPPQTGSSHTNTPATVAASLKRKLDDKEDN
ACSEKEGGNSGEDQHRDKRLRTTITPEQLEILYEKYLLDSNPTRKMLDHIAREVGLKKRVVQVWFQNTRARERKGQFRAV
GPAQSHKRCPFCRALFKAKSALESHIRSRHWNEGKQAGYSLPPSPLISTEDGGESPQKYIYFDYPSLPLTKIDLSSENEL
ASTVSTPVSKTAELSPKNLLSPSSFKAECSEDVENLNAPPAEAGYDQNKTDFDETSSINTAISDATTGDEGNAEMESTTG
SSGDVKPALSPKEPKTLDTLPKPATTPTTEVCDEKFLFSLTSPSIHFNDKDGDHDQSFYITDDPDDNADRSESSSIADPS
SPNPFGSSNPFKSKSNDRPGHKRFRTQMSNLQLKVLKACFSDYRTPTMQECEMLGNEIGLPKRVVQVWFQNARAKEKKFK
INIGKPFMINQSGTEGTKPECTLCGVKYSARLSIRDHIFSKQHISKVRETVGSQLDREKDYLAPTTVRQLMAQQELDRIK
KASDVLGLAVQQPSMMDSSSLHGISLPAAYPGLPGLPPVLLPGMNGPSSLPGFPQNSNTLTPPGAGMLGFPTSATSSPAL
SLSSAPTKPLLQTPPPPPPPPPPPPPSSLSGQQTELQSKESEKKQSKPNKVKKIKEEDLEAAKPEKHPKKEEKISSALSV
LGKVVGETHVDPTQLQALQNAIAGDPASFLGGQFLPYFIPGFASYFTPQLPGTVQGGYLPPVCGMESLFPYGPTMPQTLA
GLSPGALLQQYQQYQQSLQDSLQKQQKPPHEQPQKPVQAKTSKAEGDQPPGSSEASETKEDKSTATESTKEDPQLEPKSA
DFSDTYVVPFVKYEFICRKCQMMFTDEDAVVNHQKSFCYFGQPLMDPQETVLRVPVSKYQCLACDVAVSGNEALSQHLQS
SLHKEKTIKQAMRNAKEHVRLLPHSVCSPNPNTTSTSQSAASSNTYPHLSCFSMKSWPNILFQASARRAASSPSSPPSLS
LPSTVTSSLCSTSGVQTSLPTESCSDESDSELSQKLEDLDNSLEAKAKPASGLDGNFNSIRMDMFSV
