# Supplementary material for: A study on the distribution of 37 well conserved families of C2H2 zinc finger genes in eukaryotes
Source: BMC Genomics. 2013 Jun 24;14:420. doi: 10.1186/1471-2164-14-420 (PMC3701560; doi:10.1186/1471-2164-14-420)
Supplement: Additional file 3 — ZIP file containing all the HMM profiles used in the study. [file 1471-2164-14-420-S3.zip › Additional file 5/Ailuropoda_melanoleuca-ZFHX-301776448.fasta]

>lcl|301776448 unnamed protein product
MEGCDSPVVSGKDNGCGIPQHQQWTELNSTHLPDKPSSMEQSTSENHGPLDSLRAPFNERLVESAAPAGPTAEPAGKEVS
CNGCSASFASLQTYMEHHCPSARPPLPLREESGSDTSEEGDEESDVENLAGEIVYQPDGSAYIVESLSQLTQSGGACGSG
SGPLPSLFLNSLPGAGGKQGDPSCAAPVYPQIINTFHIASSFGKWFEGPDQAFPNTSALTGLSPVLHSFRVFDVRHKSNK
DYLNSDGSAKSSCVSKDVPNNVDLSKFDGFVLYGKRKPILMCFLCKLSFGYVRSFVTHAVHDHRMTLSEDERKILSNKNI
SAIIQGIGKDKEPLVSFLEPKNKNFQHPLVSTANLIGPGHSFYGKFSGIRMEGEEALPAGSAAGPEQPQAGILTPSTLLN
LGGLTSSVLKTPITSVPLGPLASSPTKSSEGKDSGAAEGEKQEVGDPDCFSEKAEPAEEEAEEEEEEEEAEEEEEEEEDE
EEEEEEDEGCKGLLPSELDDELEDRPHEESGAAAGGSSKKDLALSNQSISNSPLMPNVLQTLSRGAASTSSNPASSFVVF
DGANRRNRLSFNSEGVRANVAEGGRRLDFADESANKDNATAPEPNESTEGDDGGFVPHHQHSGSLCELGVGECPSGSGVE
CPKCDTVLGSSRSLGGHMTMMHSRNSCKTLKCPKCNWHYKYQQTLEAHMKEKHPEPGGSCVYCKSGQPHPRLARGESYTC
GYKPFRCEVCNYSTTTKGNLSIHMQSDKHLNNMQNLQNGGGEQVFSHSAGAAAAAGGGGGANIGSSCGAPSPTKPKTKPT
WRCEVCDYETNVARNLRIHMTSEKHMHNMMLLQQNMTQIQHNRHLGLGGLPSPAEAELYQYYLAQNMNLPNLKMDSAASD
APFVMSGFQLDAAGPMAAMTPALVGGEIPLDMRLGGGQLVSEELMNLGESFIQTNDPSLKLFQCAVCNKFTTDNLDMLGL
HMNVERSLPEDEWKAVMGDSYQCKLCRYNTQLKANFQLHCKTDKHVQKYQLVAHIKEGGKANEWRLKCVAIGNPVHLKCN
ACDYYTNSLEKLRLHTVNSRHEASLKLYKHLQQHESGVEGESCYYHCVLCNYSTKAKLNLIQHVRSMKHQRSESLRKLQR
LQKGLPEEDEDLGQIFTIRRCPSTEPEEAIEDVEGPSDAAADPEELAKDQESGVSSSQAEKELTDSPATSKRISFTGSSE
SPLSSKRPKTSEETKSEQMYQCPYCKYSNADVNRLRVHAMTQHSVQPMLRCPLCQDMLNNKIHLQLHLTHLHSVAPDCVE
KLIMTVTTPEMVMPSSMFLPAAVPDRDGNSTLEEAGKQPETSEDLGKNILPSVSAEHSGDVKSSSADPGSVREDSGFLCW
KKGCNQVFKTSATLQTHFNEVHAKRPQLPVSDRHVYKYRCNQCSLAFKTIEKLQLHSQYHVIRAATMCCLCQRSFRTFQA
LKKHLETSHLELSEADIQQLYGGLLANGDLLAMGDPTLAEDHTIIVEEDKEEESDLEDKQSPTGSDSGSVQEDSGSEPKR
ALPFRKGPNFTMEKFLDPSRPYKCTVCKESFTQKNILLVHYNSVSHLHKLKRALQESATGQPEPTSSPDNKPFKCNTCNV
AYSQSSTLEIHMRSVLHQTKARAAKLEAASGSSNGTGNSSSVPLSSSTPSPVSTSGSNTFTTTNPSSAGITPSSNLLSQV
PTESVGMPPLGNPIGANITSPSEPKEANRKKLADMIASRQQQQQQQQQAQTLAQAQAQVQAHLQQELQQQAALIQSQLFS
PTLLPHFPMTTETLLQLQQQQHLLFPFYIPSAEFQLSPEVSLPVTSGALTLTGTGPGLLDDLKAQVQIPPQSHQQILQQQ
QQSQLSLSQTHSALLQPSQHSEKKNKLIIKEKEKESQRERDSAEVGEGNPGPKELLPDALKAKEKKELAPAASSEPSMLP
PRIASDARGNATKALLENFGFELVIQYNENKQKVQKKNGKTEQGENLEKLECDSCGKLFSNILILKSHQEHVHQNYFPFK
QLERFAKQYREHYDKLYPLRPQTPEPPPPPPPPPPPPPLPAAPPQPASTPAIPASAPPITSPTIAPTQPSVPLTQLSMPM
ELPIFSPLMMQTMPLQTLPAQLPPQLGPVEPLPADLAQLYQHQLNPSLLQQQNKRPRTRITDDQLRVLRQYFDINNSPSE
EQIKEMADKSGLPQKVIKHWFRNTLFKERQRNKDSPYNFSNPPITSLEELKIDSRPPSPEPQKQEYWGSKRSSRTRFTDY
QLRVLQDFFDANAYPKDDEFEQLSNLLNLPTRVIVVWFQNARQKARKNYENQGEGKDGERRELTNDRYIRTSNLNYQCKK
CSLVFQRIFDLIKHQKKLCYKDEDEEGQDDSQNEDSMDAMEILTPTSSSCSTPMPSQAYSAPAPSANAASSAFLQLTAEA
DELATFSSKTEASDEKPKQAEPPSAQPNQTQEKQGQPKAELQQQDQAEQKTNAAQQKLPQLTSPTALPQPPPQAPPPQCP
LPQSSPSPSQLSHLPLKPLHTSTPQQLANLPPQLIPYQCDQCKLAFPSFEHWQEHQQLHFLSAQNQFIHPQFLDRSLDMP
FMLFDPSNPLLASQLLSGAIPQIPASSATSPSTPTSTMNTLKRKLEEKASASPGENDSGTGGEEPQRDKRLRTTITPEQL
EILYQKYLLDSNPTRKMLDHIAHEVGLKKRVVQVWFQNTRARERKGQFRAVGPAQAHRRCPFCRALFKAKTALEAHIRSR
HWHEAKRAGYNLTLSAMLLDCDGGLQMKGDIFDGASFSHLPPSSSDGQGVPLSPVSKTMELSPRTLLSPSSIKVEGIEDF
ESPSISSVNLNFDQTKLDNDDCSSVNTAITDTTTGDEGNADNDSATGIATETKSSSAPNEGLTKAAMMAMSEYEDRLSSG
LVSPAPSFYSKEYDNEGTVDYSETSSLADPCSPSPGASGSAGKSGDSGDRPGQKRFRTQMTNLQLKVLKSCFNDYRTPTM
LECEVLGNDIGLPKRVVQVWFQNARAKEKKSKLSMAKHFGINQTSYEGPKTECTLCGIKYSARLSVRDHIFSQQHISKVK
DTIGSQLDKEKEYFDPATVRQLMAQQELDRIKKANEVLGLAAQQQGMFDNAPLQALNLPTAYPALQGIPPVLLPGLNSPS
LPGFTPSNTALTSPKPNLMGLPSTTVPSPGLPTSGLPNKPSSASLSSPTPAQATMAMAPQQPRQPQQQQQPQVQPPPPAA
QPPPAPQLPPQQQQQQRKDKDSEKVKEKEKAHKGKGEPLPVPKKEKGEAPTAATATISAPLPAMEYAVDPAQLQALQAAL
TSDPTALLTSQFLPYFVPGFSPYYAPQIPGALQSGYLQPMYGMEGLFPYSPALSQALMGLSPGSLLQQYQQYQQSLQEAI
QQQQQRQLQQQQQKVQQQPKASQTPVPQGAASPDKDPAKESPKPEEQKNAPREVSPLLPKPPEEPEAESKSADSLYDPFI
VPKVQYKLVCRKCQAGFGDEEAARSHLKSLCFFGQSVVNLQEMVLHVPTGGGGSGSGGGGGSGGGSYHCLACESALCGEE
ALSQHLESALHKHRTITRAARNAKEHPSLLPHSACFPDPSTASTSQSAAHSNDSPPPPSAALXXXXXPPSAAAPSSSSAS
PHASRKSWPQVVSRASAAKPPSFPPLSSSSTVTSSSCSTSGVQPSMPTDDYSEESDTDLSQKSDGPASPVEGPKDPSCPK
DSGLTSVGTDTFRL
