# Supplementary material for: A study on the distribution of 37 well conserved families of C2H2 zinc finger genes in eukaryotes
Source: BMC Genomics. 2013 Jun 24;14:420. doi: 10.1186/1471-2164-14-420 (PMC3701560; doi:10.1186/1471-2164-14-420)
Supplement: Additional file 4 — ZIP file containing protein sequences identified as C2H2 zinc finger family members. They are named as genus_spp_ family_ geneID.fasta. [file 1471-2164-14-420-S4.xlsx]

## Sheet: Sheet1
Organism	Genome source and build
Bigelowiella natans CCMP2755	JGIv1.0
Guillardia theta CCMP2712	JGIv1.0
Phaeodactylum tricornutum	JGI v2.0
Phytophthora ramorum	JGI v1.1
Phytophthora sojae	JGI v3.0
Pythium ultimum BR144	Pythium Genome DB (final release)
Thalassiosira pseudonana	JGI v3.0
Babesia bovis T2Bo	PiroplasmaDB v1.1
Cryptosporidium hominis	CryptoDB v4.5
Cryptosporidium parvum IowaII	CryptoDB v4.5
Paramecium tetraurelia	ParameciumDB v1.63
Plasmodium berghei	PlasmoDB v8.1
Plasmodium chabaudi	PlasmoDB v8.1
Plasmodium falciparum	PlasmoDB v8.1
Plasmodium knowlesi	PlasmoDB v8.1
Plasmodium vivax	PlasmoDB v8.1
Plasmodium yoelii yoelii	PlasmoDB v8.1
Tetrahymena thermophila	Ciliate.org (final release)
Theileria annulata Ankara	PiroplasmaDB v1.1
Theileria parva Muguga	PiroplasmaDB v1.1
Toxoplasma gondii VEG	ToxoDB v7.1
Giardia intestinalis isolate A	GiardiaDB v2.5
Leishmania braziliensis	TriTrypDB v4.0
Leishmania infantum	TriTrypDB v4.0
Leishmania major Friedlin	TriTrypDB v4.0
Trichomonas vaginalis	TrichDB v1.3
Trypanosoma brucei Treu927	TriTrypDB v4.0
Trypanosoma brucei 427	TriTrypDB v4.0
Trypanosoma brucei Gambiense	TriTrypDB v4.0
Trypanosoma cruzi Esmeraldo	TriTrypDB v4.0
Dictyostelium discoideum	DictyBase v1.0? (No Version info)
Entamoeba histolytica	AmoebaDB v1.7
Arabidopsis lyrata	Phytozome v7.0
Arabidopsis thaliana Columbia	Phytozome v7.0
Brachypodium distachyon	Phytozome v7.0
Cucumis sativus	Phytozome v7.0
Glycine max	Phytozome v7.0
Physcomitrella patens	Phytozome v7.0
Sorghum bicolor	Phytozome v7.0
Vitis vinifera	Phytozome v7.0
Zea mays mays	Phytozome v7.0
Eucalyptus grandis	Phytozome v7.0
Chlamydomonas reinhardtii	Phytozome v7.0
Cyanidioschyzon merolae 10D	CMGP (Final release)
Micromonas sp. RCC299	JGI v3.0
Ostreococcus lucimarinus CCE9901	JGI v2.0
Ostreococcus tauri	JGI v2.0
Agaricus bisporus var. bisporus H97	JGI v2.0
Ashbya gossypii ATCC 10895	EMBL-UniProtKB
Aspergillus fumigatus	BROAD institute (Final release)
Aspergillus nidulans	BROAD institute (Final release)
Aspergillus niger	BROAD institute (Final release)
Aspergillus oryzae	BROAD institute (Final release)
Blumeria graminis ffsp hordei	blugen.org (Final release)
Botrytis cinerea	BROAD institute (Final release)
Candida albicans SC5314	EMBL-UniProtKB
Candida glabrata	EMBL-UniProtKB
Chaetomium globosum NBRC_6347	EMBL-UniProtKB
Cryptococcus neoformans B-3501A	EMBL-UniProtKB
Debaryomyces hansenii	EMBL-UniProtKB
Encephalitozoon cuniculi	EMBL-UniProtKB
Kluyveromyces lactis	EMBL-UniProtKB
Laccaria bicolor	EMBL-UniProtKB
Magnaporthe grisea	BROAD institute (Final release)
Mycosphaerella fijiensis	JGI v2.0
Neurospora crassa	EMBL-UniProtKB
Penicillium chrysogenum Wisconsin	EMBL-UniProtKB
Phanerochaete chrysosporium	JGI v2.1
Puccinia graminis f. sp. tritici	EMBL-UniProtKB
Saccharomyces cerevisiae Lalvin_EC1118	EMBL-UniProtKB
Schizosaccharomyces pombe	EMBL-UniProtKB
Sporisorium rellianum	EMBL-UniProtKB
Ustilago maydis	EMBL-UniProtKB
Yarrowia lipolytica	EMBL-UniProtKB
Ailuropoda melanoleuca	NCBI current release (1/12/2012)
Bos primigenius taurus	NCBI current release (1/12/2012)
Callithrix jacchus	NCBI current release (1/12/2012)
Canis lupus familiaris	NCBI current release (1/12/2012)
Cavia porcellus	NCBI current release (1/12/2012)
Equus ferus caballus	NCBI current release (1/12/2012)
Homo sapiens	NCBI current release (1/12/2012)
Loxodonta africana	NCBI current release (1/12/2012)
Macaca mulatta	NCBI current release (1/12/2012)
Monodelphis domestica	NCBI current release (1/12/2012)
Mus musculus C57BL/6J	NCBI current release (1/12/2012)
Ornithorhynchus anatinus	NCBI current release (1/12/2012)
Oryctolagus cuniculus	NCBI current release (1/12/2012)
Pan troglodytes	NCBI current release (1/12/2012)
Pongo pygmaeus/Pongo abelii	NCBI current release (1/12/2012)
Rattus norvegicus	NCBI current release (1/12/2012)
Anolis carolinensis	NCBI current release (1/12/2012)
Danio rerio	NCBI current release (1/12/2012)
Gallus gallus	NCBI current release (1/12/2012)
Meleagris gallopavo	NCBI current release (1/12/2012)
Takifugu rubripes	JGI v4.0
Taeniopygia guttata	NCBI current release (1/12/2012)
Tetraodon nigroviridis	Genoscope v8.2
Xenopus tropicalis	NCBI current release (1/12/2012)
Acyrthosiphon pisum	NCBI current release (1/12/2012)
Aedes aegypti Liverpool	VectorBase v1.2
Anopheles gambiae PEST	VectorBase v3.6
Nasonia vitripennis	NCBI current release (1/12/2012)
Apis mellifera	NCBI current release (1/12/2012)
Bombyx mori p50T	SilkDB (Final release)
Culex quinquefasciatus	VectorBase v1.2
Drosophila melanogaster	FlyBase v5.42
Drosophila pseudoobscura	FlyBase v2.25
Pediculus humanus	VectorBase v1.2
Tribolium castaneum GA-2	NCBI current release (1/12/2012)
Caenorhabditis briggsae	Sanger-Wormbase
Caenorhabditis elegans	Sanger-Wormbase
Meloidogyne hapla	Sanger-Wormbase
Pristionchus pacificus	Sanger-Wormbase
Amphimedon queenslandica	NCBI current release (1/12/2012)
Branchiostoma floridae	JGI v1.0
Capitella teleta	JGI v1.0
Ciona intestinalis	NCBI current release (1/12/2012)
Daphnia pulex	JGI v1.1
Helobdella robusta	JGI v1.0
Ixodes scapularis	VectorBase v1.1
Nematostella vectensis	JGI v1.0
Strongylocentrotus purpuratus	NCBI current release (1/12/2012)
Trichoplax adhaerens	JGI v1.0
Monosiga brevicollis	JGI v1.0
