# Supplementary material for: A study on the distribution of 37 well conserved families of C2H2 zinc finger genes in eukaryotes
Source: BMC Genomics. 2013 Jun 24;14:420. doi: 10.1186/1471-2164-14-420 (PMC3701560; doi:10.1186/1471-2164-14-420)
Supplement: Additional file 5 — List of species represented in different phyla/class of the protists, plants fungus and metazoans. [file 1471-2164-14-420-S5.xlsx]

## Sheet: Sheet1
Class	Group	Species
Protists	Discoba	Leishmania major, Leishmania braziliensis, Leishmania infantum, Trypanosoma brucei-427, Trypanosoma brucei-Gambiense, Trypanosoma brucei-Treu927, Trypanosoma cruzi-EsmeraldoLike, Trypanosoma cruzi-NonEsmeraldoLike
	Metamonada	Trichomonas vaginalis, Giardia intestinalis
	Rizaria	Bigelowiella natans
	Diatoms	Phytophthora ramorum, Phytophthora sojae, Thalassiosira pseudonana, Phaeodactylum tricornutum, Guillardia theta
	Ciliates	Paramecium tetraurelia
	Apicomplexeans	Babesia bovis, Toxoplasma gondii, Theileria parva, Theileria annulata, Plasmodium berghei, Plasmodium chabaudi, Plasmodium falciparum, Plasmodium falciparum-ITA, Plasmodium knowlesi, Plasmodium vivax, Plasmodium yoelii
Plants	Red Algae	Cyanidioschyzon merolae
	GreenAlgae	Chlamydomonas reinhardtii, Coccomyxa spcies, Micromonas species, Ostreococcus lucimarinus, Ostreococcus tauri
	Mosses	Physcomitrella patens
	Malpighiales	Brachypodium distachyon
	Monocots	Sorghum bicolor, Zea mays, Eucalyptus grandis
	Dicots	Cucumis sativus, Arabidopsis lyrata, Arabidopsis thaliana, Glycine max, Vitis vinifera
Amoebozoans	Amoebozoans	Dictyostelium discoideum, Entamoeba histolytica
Fungi	Microsporidians	Encephalitozoon cuniculi
	Ascomycetes	Mycosphaerella fijiensis, Aspergillus fumigatus, Aspergillus nidulans, Aspergillus niger, Aspergillus oryzae, Penicillium chrysogenum, Blumeria graminis, Botrytis cinerea, Ashbya gossypii, Candida albicans, Candida glabrata, Debaryomyces hansenii, Kluyveromyces lactis, Saccharomyces cerevisiae, Yarrowia lipolytica, Schizosaccharomyces pombe, Neurospora crassa, Chaetomium globosum, Magnaporthe gri…
	Basidiomycetes	Agaricus bisporus, Laccaria bicolor, Phanerochaete chrysosporium, Serpula lacrymans, Sporisorium rellianum, Ustilago maydis, Puccinia graminis, Cryptococcus neoformans
Basal metazoans	Choanozoas	Monosiga brevicollis
	Porifera	Amphimedon queenslandica
	Cniderians	Nematostella vectensis
	Placozoans	Trichoplax adhaerens
Bilaterians	Other insects	Bombyx mori, Tribolium castaneum, Acyrthosiphon pisum, Pediculus humanus
	Hymenopterans	Apis mellifera, Nasonia vitripennis
	Dipterean	Aedes aegypti, Anopheles gambiae, Culex quinquefasciatus, Drosophila melanogaster, Drosophila pseudoobscura
	Arachinids	Ixodes scapularis
	Nematodes	Caenorhabditis briggsae, Caenorhabditis elegans, Meloidogyne hapla, Pristionchus pacificus
	Annelids	Capitella teleta, Helobdella robusta
	Crustaceans	Daphnia pulex
	Echinoderms	Strongylocentrotus purpuratus
	Urochordates	Ciona intestinalis
	Cephalochordates	Branchiostoma floridae
	Fishes	Danio rerio, Takifugu rubripes, Tetraodon nigroviridis
	Amphibianns	Xenopus silurana tropicalis
	Neoavians	Gallus gallus, Meleagris gallopavo, Taeniopygia guttata
	Iguanas	Anolis carolinensis
	Monotremes	Ornithorhynchus anatinus
	Marsupials	Monodelphis domestica
	Eutherians	Ailuropoda melanoleuca, Loxodonta africana, Bos taurus, Equus caballus, Cavia porcellus, Canis lupus familiaris, Callithrix jacchus, Oryctolagus cuniculus, Mus musculus, Rattus norvegicus, Macaca mulatta, Pan troglodytes, Pongo pygmaeus, Homo sapiens
